# Supplementary material for: Genetic analysis of loose smut (Ustilago tritici) resistance in Sonop spring wheat
Source: BMC Plant Biol. 2020 Jul 3;20:314. doi: 10.1186/s12870-020-02525-x (PMC7333308; doi:10.1186/s12870-020-02525-x)
Supplement: Supplementary file 1 — Additional file 1: Table S1. Full linkage map for the Diamont/TD-14 DH population, including chromosome assignment and map position of 11,519 loci; Table S2. Distribution of loci in the linkage map of the Diamont/TD-14 DH population; Table S3. Di-genic epistatic QTL analysis for the Diamont/TD-14 DH population; Table S4. Linkage map and phenotypic data used for QTL analyses. [file 12870_2020_2525_MOESM1_ESM.xlsx]

## Sheet: Table S1
Table S1 Full linkage map for the Diamont/TD-14 DH population, including chromosome assignment and map position of 11,519 loci
Locus Name	Linkage Group	Position (cM)
BS00033750_51	1A	0
CAP11_rep_c7878_143	1A	2.74247
Tdurum_contig60323_456	1A	2.74247
RAC875_c42700_264	1A	2.74247
Excalibur_c9509_1180	1A	2.74247
Excalibur_rep_c70751_58	1A	2.74247
IAAV3919	1A	2.74247
RAC875_rep_c110533_92	1A	2.74247
Tdurum_contig44888_837	1A	2.74247
Kukri_c3888_1478	1A	2.74247
RAC875_c95364_259	1A	2.74247
TA001286-0611-w	1A	6.47611
tplb0025b13_2054	1A	6.47611
BS00082567_51	1A	6.47611
BS00014831_51	1A	6.47611
BobWhite_c4246_367	1A	6.47611
tplb0025b13_150	1A	6.47611
wsnp_Ku_c1818_3557408	1A	6.47611
Excalibur_c72544_414	1A	6.47611
CAP12_c3074_192	1A	6.47611
Excalibur_c58555_110	1A	6.47611
RFL_Contig3481_1669	1A	6.47611
Tdurum_contig43475_155	1A	8.99395
Tdurum_contig43475_978	1A	8.99395
wsnp_Ra_c744_1535534	1A	8.99395
Kukri_rep_c102231_265	1A	8.99395
Excalibur_c2868_451	1A	8.99395
GENE-1118_58	1A	8.99395
RAC875_c30399_406	1A	8.99395
Excalibur_c2868_486	1A	8.99395
Kukri_c22349_754	1A	8.99395
Tdurum_contig52189_1322	1A	8.99395
D_contig33959_220	1A	8.99395
Excalibur_c5139_198	1A	16.3806
BobWhite_c56724_80	1A	16.3806
wsnp_Ex_c13421_21142520	1A	16.3806
Excalibur_c5139_150	1A	16.3806
BS00010128_51	1A	16.3806
GENE-4120_155	1A	16.3806
wsnp_Ku_c183_358844	1A	16.3806
BobWhite_c39996_126	1A	16.3806
Kukri_c46939_83	1A	16.3806
wsnp_Ex_c57982_59470152	1A	16.3806
BS00022943_51	1A	16.3806
Excalibur_c71158_54	1A	16.3806
Tdurum_contig68827_61	1A	16.3806
RAC875_c41145_189	1A	16.3806
IAAV7479	1A	16.3806
Excalibur_c9676_163	1A	16.3806
BobWhite_c39996_85	1A	16.3806
Excalibur_c82557_201	1A	16.3806
Kukri_c29655_239	1A	16.3806
BS00110375_51	1A	16.3806
BS00080187_51	1A	16.3806
Tdurum_contig14847_354	1A	17.6154
BS00010039_51	1A	17.6154
Tdurum_contig43943_56	1A	17.6154
CAP11_c2581_302	1A	17.6154
Tdurum_contig43943_1165	1A	17.6154
Excalibur_c9196_313	1A	17.6154
BS00010267_51	1A	18.2365
Excalibur_c21298_515	1A	18.2365
BS00110709_51	1A	24.48
RAC875_c22821_542	1A	24.48
BS00022270_51	1A	24.48
BS00089514_51	1A	25.0973
wsnp_Ex_c19717_28713417	1A	28.1876
Excalibur_c45969_370	1A	28.1876
BobWhite_c685_1231	1A	28.1876
IAAV4132	1A	28.1876
wsnp_Ex_c7252_12453079	1A	28.1876
Kukri_c58589_485	1A	28.1876
wsnp_Ex_c7252_12452995	1A	28.1876
BS00083459_51	1A	28.1876
BS00079071_51	1A	28.8049
BS00081682_51	1A	28.8049
BS00098484_51	1A	32.5154
Tdurum_contig83113_134	1A	32.5154
Excalibur_c20777_428	1A	33.1328
Tdurum_contig29484_628	1A	33.7501
BS00012052_51	1A	33.7501
Tdurum_contig28774_365	1A	33.7501
RAC875_c54245_88	1A	33.7501
Tdurum_contig61492_684	1A	33.7501
Tdurum_contig61492_458	1A	33.7501
IACX5892	1A	34.383
BS00082266_51	1A	34.383
BS00003761_51	1A	34.383
BS00003802_51	1A	34.383
BS00064536_51	1A	34.383
wsnp_BF200531A_Ta_2_1	1A	34.383
BS00064608_51	1A	36.8695
GENE-0249_161	1A	36.8695
RAC875_c37934_285	1A	36.8695
BS00063263_51	1A	36.8695
Excalibur_c22642_90	1A	36.8695
Excalibur_c18694_273	1A	36.8695
Excalibur_rep_c92985_618	1A	36.8695
Kukri_rep_c72397_600	1A	36.8695
BS00062578_51	1A	36.8695
Excalibur_rep_c92985_510	1A	36.8695
GENE-0249_122	1A	36.8695
Ku_c20069_531	1A	36.8695
Kukri_rep_c81545_195	1A	36.8695
Ra_c39042_935	1A	36.8695
Excalibur_c110483_103	1A	36.8695
Kukri_c24144_1568	1A	36.8695
Excalibur_c11941_612	1A	39.9791
wsnp_Ex_c10783_17554146	1A	39.9791
Kukri_c16098_95	1A	39.9791
CAP7_c4833_141	1A	39.9791
wsnp_Ex_c10783_17555091	1A	39.9791
wsnp_Ex_c5323_9408829	1A	40.5964
Kukri_c7436_2259	1A	40.5964
BS00065005_51	1A	42.4491
RAC875_c14926_589	1A	42.4491
wsnp_BF484606A_Ta_2_3	1A	42.4491
wsnp_Ra_c26191_35761997	1A	42.4491
IAAV5252	1A	42.4491
Tdurum_contig13937_2280	1A	42.4491
GENE-0509_639	1A	42.4491
Kukri_rep_c102900_1715	1A	42.4491
Excalibur_c10689_254	1A	42.4491
Tdurum_contig8382_300	1A	43.684
Kukri_c31964_109	1A	43.684
Kukri_c31964_56	1A	43.684
RFL_Contig2160_524	1A	43.684
RAC875_rep_c107325_644	1A	44.3051
Excalibur_rep_c100567_692	1A	44.3051
GENE-0002_856	1A	44.9224
BS00084022_51	1A	44.9224
GENE-0507_285	1A	44.9224
BS00009885_51	1A	44.9224
Kukri_c46010_872	1A	44.9224
BobWhite_c4499_153	1A	44.9224
Ra_c22663_367	1A	46.7751
Excalibur_rep_c77404_218	1A	46.7751
Excalibur_rep_c85213_146	1A	46.7751
Kukri_c7579_559	1A	46.7751
Tdurum_contig56382_747	1A	46.7751
Tdurum_contig61515_522	1A	46.7751
BS00029346_51	1A	46.7751
Kukri_c7579_443	1A	46.7751
Kukri_c82555_88	1A	46.7751
RAC875_c10090_963	1A	46.7751
RAC875_c14066_452	1A	46.7751
RAC875_c89908_105	1A	46.7751
Tdurum_contig61515_259	1A	46.7751
RAC875_rep_c111911_116	1A	46.7751
Excalibur_c46833_204	1A	46.7751
wsnp_BE490041A_Ta_2_1	1A	46.7751
Tdurum_contig11004_613	1A	46.7751
wsnp_CAP12_c2438_1180601	1A	46.7751
Tdurum_contig77289_179	1A	46.7751
Tdurum_contig11004_400	1A	46.7751
IAAV8987	1A	47.3963
Kukri_rep_c72587_123	1A	47.3963
RAC875_c18749_87	1A	47.3963
Tdurum_contig47183_205	1A	47.3963
Kukri_c47852_121	1A	47.3963
tplb0032k01_549	1A	47.3963
Kukri_rep_c107771_588	1A	47.3963
RFL_Contig3232_1224	1A	47.3963
Tdurum_contig9199_714	1A	47.3963
Kukri_c29134_108	1A	47.3963
Kukri_c49776_192	1A	47.3963
RFL_Contig5090_1510	1A	47.3963
Kukri_c23985_166	1A	48.0136
Tdurum_contig97688_186	1A	48.0136
IAAV5931	1A	48.0136
Kukri_c23985_229	1A	48.0136
Kukri_rep_c104386_273	1A	48.0136
RAC875_c5544_4156	1A	48.0136
wsnp_BE445121A_Ta_1_8	1A	48.0136
IAAV2888	1A	48.0136
RAC875_rep_c104986_200	1A	48.0136
CAP7_c2317_217	1A	48.0136
wsnp_Ex_rep_c66980_65419811	1A	48.0136
Ex_c68770_506	1A	48.6386
RAC875_c46269_387	1A	48.6386
RAC875_c37183_331	1A	48.6386
IAAV4243	1A	48.6386
wsnp_Ku_rep_c107796_93118214	1A	48.6386
wsnp_Ex_c24686_33941368	1A	48.6386
wsnp_Ex_c3253_5994376	1A	48.6386
wsnp_Ex_c24686_33942264	1A	48.6386
wsnp_BF478737A_Ta_2_1	1A	49.2637
BobWhite_c34661_208	1A	49.2637
Kukri_c24897_140	1A	49.2637
IAAV814	1A	49.2637
wsnp_Ex_c111741_93530669	1A	49.2637
wsnp_Ex_rep_c103028_88077819	1A	49.2637
wsnp_Ex_c29914_38896441	1A	49.2637
wsnp_Ex_c31525_40302140	1A	49.2637
Ex_c29914_480	1A	49.2637
wsnp_RFL_Contig2185_1520256	1A	49.2637
Ex_c60135_528	1A	49.2637
Kukri_c4099_321	1A	49.2637
wsnp_Ex_c2749_5091813	1A	49.2637
BobWhite_c18773_75	1A	49.2637
Ra_c5696_1556	1A	49.2637
RAC875_c19348_713	1A	49.2637
wsnp_Ex_c31525_40302747	1A	49.2637
Tdurum_contig28369_190	1A	49.2637
wsnp_Ex_c12101_19360213	1A	49.2637
Ex_c17168_1216	1A	49.8887
Excalibur_c63243_361	1A	49.8887
wsnp_Ex_c6020_10548131	1A	49.8887
Ra_c10580_1629	1A	49.8887
wsnp_Ex_c45880_51550172	1A	49.8887
BS00067330_51	1A	49.8887
BobWhite_c45409_389	1A	49.8887
BS00110039_51	1A	49.8887
Excalibur_c34268_81	1A	49.8887
wsnp_Ex_rep_c104706_89338057	1A	49.8887
Ra_c12999_321	1A	49.8887
wsnp_Ex_c17684_26426785	1A	49.8887
GENE-0431_573	1A	49.8887
Kukri_c31093_387	1A	49.8887
RAC875_c37025_2027	1A	49.8887
wsnp_Ex_c8162_13799067	1A	49.8887
wsnp_Ex_c8374_14111734	1A	49.8887
wsnp_Ex_rep_c102155_87382570	1A	49.8887
wsnp_Ra_c20163_29413615	1A	49.8887
wsnp_Ra_c41581_48764320	1A	49.8887
wsnp_Ra_rep_c105422_89367749	1A	49.8887
wsnp_RFL_Contig1186_254286	1A	49.8887
Ex_c2389_1834	1A	49.8887
RAC875_c41581_176	1A	49.8887
wsnp_Ex_c2178_4086161	1A	49.8887
BS00090634_51	1A	49.8887
BS00101116_51	1A	49.8887
IACX10924	1A	49.8887
RAC875_c19509_174	1A	49.8887
RAC875_rep_c110052_194	1A	49.8887
RAC875_rep_c72774_131	1A	49.8887
Tdurum_contig43360_1592	1A	49.8887
wsnp_Ex_c3365_6183009	1A	49.8887
wsnp_Ex_c645_1273590	1A	49.8887
wsnp_Ex_c8101_13712260	1A	49.8887
wsnp_Ex_rep_c105244_89727820	1A	49.8887
wsnp_Ex_rep_c67763_66441222	1A	49.8887
wsnp_Ex_c15852_24239968	1A	49.8887
wsnp_Ex_c39661_46902650	1A	49.8887
BS00092422_51	1A	49.8887
Tdurum_contig43360_1381	1A	49.8887
BobWhite_c40914_538	1A	49.8887
BobWhite_c478_1386	1A	49.8887
BS00026917_51	1A	49.8887
BS00062965_51	1A	49.8887
BS00077504_51	1A	49.8887
CAP11_c2984_419	1A	49.8887
Ex_c2389_1828	1A	49.8887
Ex_c759_2378	1A	49.8887
Excalibur_c11374_1126	1A	49.8887
Excalibur_c7692_139	1A	49.8887
GENE-0561_101	1A	49.8887
GENE-0572_334	1A	49.8887
IAAV2342	1A	49.8887
IAAV5756	1A	49.8887
IAAV742	1A	49.8887
IAAV839	1A	49.8887
IACX542	1A	49.8887
IACX7921	1A	49.8887
Ku_c2898_1284	1A	49.8887
Ra_c7062_430	1A	49.8887
RAC875_c18355_804	1A	49.8887
RAC875_c49760_107	1A	49.8887
RAC875_c7847_1352	1A	49.8887
RAC875_c9965_354	1A	49.8887
tplb0032d09_1393	1A	49.8887
wsnp_Ex_c21450_30588044	1A	49.8887
wsnp_Ex_c3963_7179957	1A	49.8887
wsnp_Ex_c40942_47886087	1A	49.8887
wsnp_Ex_c48375_53299028	1A	49.8887
wsnp_Ex_c50235_54588957	1A	49.8887
wsnp_Ex_c6278_10941843	1A	49.8887
wsnp_Ex_rep_c66382_64577768	1A	49.8887
wsnp_Ex_rep_c69775_68731015	1A	49.8887
wsnp_Ku_rep_c71909_71634013	1A	49.8887
wsnp_RFL_Contig2808_2585736	1A	49.8887
BS00062969_51	1A	49.8887
BobWhite_c31155_350	1A	49.8887
BS00010004_51	1A	49.8887
BS00022201_51	1A	49.8887
BS00031200_51	1A	49.8887
BS00037007_51	1A	49.8887
BS00037255_51	1A	49.8887
BS00044052_51	1A	49.8887
BS00084428_51	1A	49.8887
D_contig09975_188	1A	49.8887
Excalibur_c29402_61	1A	49.8887
Excalibur_c6141_1337	1A	49.8887
Excalibur_c6255_1119	1A	49.8887
IAAV1851	1A	49.8887
IAAV3846	1A	49.8887
IAAV5581	1A	49.8887
IAAV7414	1A	49.8887
IACX7767	1A	49.8887
Ku_c2742_638	1A	49.8887
Kukri_c362_91	1A	49.8887
Kukri_c609_328	1A	49.8887
Kukri_c6622_763	1A	49.8887
Ra_c16532_425	1A	49.8887
Ra_c2322_1067	1A	49.8887
RAC875_c85778_184	1A	49.8887
Tdurum_contig15970_607	1A	49.8887
Tdurum_contig20581_256	1A	49.8887
Tdurum_contig53332_743	1A	49.8887
Tdurum_contig81558_272	1A	49.8887
wsnp_Ex_c14733_22819350	1A	49.8887
wsnp_Ex_c19730_28728245	1A	49.8887
wsnp_Ex_c2389_4478587	1A	49.8887
wsnp_Ex_c25220_34487119	1A	49.8887
wsnp_Ex_c2972_5477975	1A	49.8887
wsnp_Ex_c3142_5808220	1A	49.8887
wsnp_Ex_c3142_5808713	1A	49.8887
wsnp_Ex_c44498_50537128	1A	49.8887
wsnp_Ex_c645_1273901	1A	49.8887
wsnp_Ex_c8666_14522816	1A	49.8887
wsnp_Ex_rep_c105244_89727666	1A	49.8887
wsnp_Ex_rep_c66318_64485410	1A	49.8887
wsnp_Ex_rep_c70593_69508988	1A	49.8887
Tdurum_contig27840_865	1A	49.8887
Kukri_c29652_858	1A	49.8887
Ku_c2898_221	1A	49.8887
Excalibur_c27500_469	1A	49.8887
Excalibur_c64855_328	1A	49.8887
JD_c50373_20	1A	49.8887
wsnp_Ex_c1959_3692097	1A	49.8887
wsnp_Ex_rep_c67665_66326492	1A	49.8887
wsnp_Ra_c7847_13421750	1A	49.8887
BS00064679_51	1A	49.8887
BS00072686_51	1A	49.8887
Excalibur_c44731_1000	1A	49.8887
Ku_c2449_578	1A	49.8887
wsnp_Ex_c13724_21535046	1A	49.8887
wsnp_Ex_c28165_37310070	1A	49.8887
wsnp_Ex_c6075_10637792	1A	49.8887
BobWhite_c22256_79	1A	49.8887
RAC875_c21620_1359	1A	49.8887
Ra_c11042_1500	1A	49.8887
TA001042-0912	1A	49.8887
wsnp_Ex_c15188_23387754	1A	49.8887
BS00022207_51	1A	49.8887
Ex_c2389_1634	1A	49.8887
Excalibur_c2389_90	1A	49.8887
Ku_c2898_1247	1A	49.8887
RAC875_c42104_639	1A	49.8887
wsnp_Ex_c11697_18821490	1A	49.8887
wsnp_Ex_c2389_4477096	1A	49.8887
wsnp_Ex_c3963_7179699	1A	49.8887
wsnp_Ex_c6934_11953178	1A	49.8887
wsnp_Ex_c759_1493846	1A	49.8887
BS00048118_51	1A	49.8887
Ex_c14515_220	1A	49.8887
BS00076668_51	1A	49.8887
BS00080438_51	1A	49.8887
wsnp_Ex_c11374_18361760	1A	49.8887
wsnp_Ex_c2389_4478238	1A	49.8887
wsnp_Ra_c6474_11298858	1A	49.8887
wsnp_Ex_c2389_4477880	1A	49.8887
Kukri_c28532_103	1A	49.8887
wsnp_Ex_rep_c66767_65124989	1A	49.8887
Kukri_rep_c99813_69	1A	49.8887
BobWhite_c24113_529	1A	49.8887
BobWhite_c44224_71	1A	49.8887
BS00010287_51	1A	49.8887
BS00066549_51	1A	49.8887
Ex_c3799_2429	1A	49.8887
Ex_c9201_714	1A	49.8887
Excalibur_c37474_179	1A	49.8887
Excalibur_c37474_242	1A	49.8887
Excalibur_c57766_92	1A	49.8887
Excalibur_c63753_211	1A	49.8887
Excalibur_c65280_322	1A	49.8887
Excalibur_s107771_77	1A	49.8887
GENE-0041_182	1A	49.8887
GENE-0287_28	1A	49.8887
GENE-0379_108	1A	49.8887
IAAV8824	1A	49.8887
Kukri_c26669_515	1A	49.8887
Kukri_c8682_360	1A	49.8887
Kukri_c93273_605	1A	49.8887
Kukri_rep_c81206_235	1A	49.8887
Ra_c2322_174	1A	49.8887
Ra_c26970_1740	1A	49.8887
RAC875_c2021_898	1A	49.8887
RAC875_c4878_170	1A	49.8887
RAC875_c7305_75	1A	49.8887
RAC875_rep_c105092_114	1A	49.8887
RAC875_rep_c70404_755	1A	49.8887
RFL_Contig1563_1180	1A	49.8887
RFL_Contig5450_993	1A	49.8887
RFL_Contig5699_1155	1A	49.8887
wsnp_Ex_c14733_22819625	1A	49.8887
wsnp_Ex_c15170_23366110	1A	49.8887
wsnp_Ex_c15188_23387523	1A	49.8887
wsnp_Ex_c2389_4479047	1A	49.8887
wsnp_Ex_c41237_48104282	1A	49.8887
wsnp_Ex_c5634_9906981	1A	49.8887
wsnp_Ex_c5634_9907829	1A	49.8887
wsnp_Ex_c66106_64268316	1A	49.8887
wsnp_Ex_c7258_12461939	1A	49.8887
wsnp_Ex_rep_c66875_65276404	1A	49.8887
wsnp_Ex_rep_c68183_66958099	1A	49.8887
wsnp_Ku_c30921_40705731	1A	49.8887
wsnp_Ra_c34203_42948357	1A	49.8887
wsnp_Ra_c6474_11298812	1A	49.8887
BS00003758_51	1A	49.8887
BS00003813_51	1A	49.8887
BS00009866_51	1A	49.8887
BS00021895_51	1A	49.8887
BS00022156_51	1A	49.8887
BS00028874_51	1A	49.8887
BS00048887_51	1A	49.8887
BS00066308_51	1A	49.8887
BS00067277_51	1A	49.8887
BS00076538_51	1A	49.8887
BS00085851_51	1A	49.8887
CAP7_c3885_73	1A	49.8887
Ex_c2389_1633	1A	49.8887
Excalibur_c20133_87	1A	49.8887
Excalibur_c32608_64	1A	49.8887
Excalibur_rep_c110450_286	1A	49.8887
GENE-0405_237	1A	49.8887
GENE-0561_311	1A	49.8887
GENE-2795_120	1A	49.8887
IAAV3552	1A	49.8887
IAAV4916	1A	49.8887
IAAV8664	1A	49.8887
IACX7695	1A	49.8887
IACX8300	1A	49.8887
IACX9106	1A	49.8887
Kukri_c46608_277	1A	49.8887
RAC875_c2021_1417	1A	49.8887
RAC875_c2313_410	1A	49.8887
TA003382-0407	1A	49.8887
wsnp_BE585780A_Ta_2_2	1A	49.8887
wsnp_CAP12_c2645_1267978	1A	49.8887
wsnp_Ex_c13783_21613564	1A	49.8887
wsnp_Ex_c15722_24074399	1A	49.8887
wsnp_Ex_c17684_26426672	1A	49.8887
wsnp_Ex_c18196_27006489	1A	49.8887
wsnp_Ex_c26800_36025663	1A	49.8887
wsnp_Ex_c39661_46902689	1A	49.8887
wsnp_Ex_c43586_49862663	1A	49.8887
wsnp_Ex_c49829_54319220	1A	49.8887
wsnp_Ex_c591_1177097	1A	49.8887
wsnp_Ex_rep_c105244_89727546	1A	49.8887
wsnp_Ku_rep_c68419_67400635	1A	49.8887
wsnp_RFL_Contig1736_858448	1A	49.8887
RAC875_c2202_1097	1A	49.8887
wsnp_Ex_rep_c66282_64438053	1A	49.8887
BS00011835_51	1A	49.8887
Excalibur_c35312_109	1A	49.8887
Kukri_c12000_1447	1A	49.8887
Kukri_c26260_746	1A	49.8887
Kukri_c27717_316	1A	49.8887
RAC875_c2313_887	1A	49.8887
Excalibur_c62832_446	1A	49.8887
RAC875_rep_c76047_63	1A	49.8887
wsnp_Ex_c26098_35349418	1A	49.8887
wsnp_Ex_c3142_5808330	1A	49.8887
BobWhite_c20703_141	1A	49.8887
BS00011286_51	1A	49.8887
BS00021730_51	1A	49.8887
CAP8_c806_297	1A	49.8887
Ex_c14515_218	1A	49.8887
Excalibur_rep_c106065_511	1A	49.8887
Kukri_c362_151	1A	49.8887
Kukri_c4318_101	1A	49.8887
Kukri_rep_c101218_200	1A	49.8887
Ra_c16532_954	1A	49.8887
RAC875_c25442_231	1A	49.8887
RAC875_c34623_813	1A	49.8887
RAC875_c40579_501	1A	49.8887
RAC875_c53095_51	1A	49.8887
RAC875_c7891_426	1A	49.8887
TA004365-0417	1A	49.8887
wsnp_Ex_c2389_4477552	1A	49.8887
wsnp_Ex_c2389_4477621	1A	49.8887
wsnp_Ex_c2389_4479352	1A	49.8887
wsnp_Ex_c6826_11775106	1A	49.8887
wsnp_Ex_rep_c67065_65532802	1A	49.8887
wsnp_Ku_rep_c104517_90964418	1A	49.8887
Kukri_c24402_564	1A	49.8887
wsnp_Ex_c9872_16271161	1A	49.8887
wsnp_Ex_rep_c104050_88861052	1A	49.8887
wsnp_JD_rep_c49359_33578909	1A	49.8887
IAAV3998	1A	49.8887
RFL_Contig5894_1307	1A	49.8887
Excalibur_rep_c88290_94	1A	49.8887
Kukri_c23382_1431	1A	49.8887
wsnp_Ra_c26956_36503468	1A	49.8887
wsnp_CAP11_c3968_1874257	1A	49.8887
BS00033760_51	1A	49.8887
Jagger_c6610_109	1A	49.8887
BS00102492_51	1A	49.8887
wsnp_CAP11_c1029_611774	1A	49.8887
BS00077815_51	1A	49.8887
BS00026015_51	1A	49.8887
Tdurum_contig10996_2485	1A	50.5098
wsnp_Ra_c6182_10833256	1A	50.5098
Excalibur_c59486_172	1A	50.5098
BobWhite_c1488_504	1A	50.5098
Ex_c6765_2118	1A	50.5098
Kukri_c47825_138	1A	50.5098
Kukri_rep_c101316_375	1A	50.5098
Ra_c272_1632	1A	50.5098
IAAV2709	1A	50.5098
Excalibur_c11273_284	1A	50.5098
wsnp_Ku_c17726_26872129	1A	50.5098
RFL_Contig5001_1099	1A	50.5098
Kukri_rep_c103147_745	1A	50.5098
Ra_c11023_679	1A	50.5098
RAC875_c41113_144	1A	50.5098
RAC875_c6338_2719	1A	50.5098
wsnp_Ex_c3906_7086294	1A	50.5098
Excalibur_c15098_591	1A	50.5098
Excalibur_rep_c86757_244	1A	50.5098
IAAV749	1A	50.5098
wsnp_Ex_c34821_43076533	1A	50.5098
wsnp_Ex_rep_c101746_87053634	1A	50.5098
IAAV7131	1A	50.5098
wsnp_Ex_c44049_50205904	1A	50.5098
wsnp_Ex_rep_c105541_89932598	1A	50.5098
wsnp_BF475149A_Ta_2_1	1A	51.1468
IACX293	1A	51.1468
BobWhite_c4942_140	1A	51.1468
wsnp_Ex_c3986_7217641	1A	51.1468
BobWhite_c12841_56	1A	51.1468
Kukri_rep_c106037_96	1A	51.1468
RAC875_c24560_604	1A	51.1468
Tdurum_contig48416_335	1A	51.1468
wsnp_Ex_c4605_8239915	1A	51.1468
wsnp_Ex_c25628_34888253	1A	51.1468
BS00021878_51	1A	51.1468
BS00041358_51	1A	51.1468
BS00110415_51	1A	51.1468
Kukri_c29668_338	1A	51.1468
Kukri_rep_c115954_137	1A	51.1468
RAC875_c10400_791	1A	51.1468
TA001772-0625	1A	51.1468
TA016013-1040	1A	51.1468
wsnp_BE403956A_Ta_2_3	1A	51.1468
BS00077199_51	1A	51.1468
BS00075425_51	1A	51.1468
D_contig35755_111	1A	51.1468
RAC875_c105730_397	1A	51.1468
RAC875_c12808_182	1A	51.1468
wsnp_Ex_c10100_16600633	1A	51.1468
wsnp_Ku_c37925_46678703	1A	51.1468
wsnp_Ra_c4481_8119609	1A	51.1468
wsnp_Ex_c4605_8240189	1A	51.1468
wsnp_Ex_c3565_6520901	1A	51.1468
Tdurum_contig62552_256	1A	51.1468
Excalibur_c3565_2673	1A	51.1468
Excalibur_c44697_74	1A	51.1468
RAC875_c31168_238	1A	51.1468
RAC875_c9899_510	1A	51.1468
Excalibur_c65227_444	1A	51.1468
IAAV7929	1A	51.1468
wsnp_Ex_rep_c101414_86780996	1A	51.1468
wsnp_Ex_c6817_11762714	1A	51.1468
wsnp_Ku_c4413_8008008	1A	51.1468
Excalibur_rep_c84731_611	1A	51.1468
GENE-0235_245	1A	51.1468
GENE-0446_243	1A	51.1468
GENE-0491_632	1A	51.1468
wsnp_Ex_c5543_9763520	1A	51.1468
wsnp_Ex_rep_c103087_88123733	1A	51.1468
wsnp_Ra_c24776_34331660	1A	51.1468
BS00068358_51	1A	51.1468
Excalibur_rep_c107144_405	1A	51.1468
Excalibur_rep_c113303_500	1A	51.1468
GENE-0053_224	1A	51.1468
GENE-0283_330	1A	51.1468
wsnp_Ex_c25628_34888439	1A	51.1468
wsnp_Ex_c3565_6521098	1A	51.1468
wsnp_Ex_rep_c103087_88124573	1A	51.1468
wsnp_Ex_rep_c66562_64849366	1A	51.1468
wsnp_Ku_c47386_53862969	1A	51.1468
Kukri_c61766_907	1A	51.1468
wsnp_Ex_c35563_43690084	1A	51.1468
Kukri_c12165_1148	1A	51.1468
IACX4168	1A	51.1468
Kukri_c19389_97	1A	51.1468
Kukri_rep_c96140_621	1A	51.7641
RAC875_c9833_297	1A	51.7641
TA004725-0348	1A	51.7641
RFL_Contig3715_263	1A	51.7641
RFL_Contig530_2305	1A	51.7641
Kukri_c20672_360	1A	53.6168
Excalibur_c13489_867	1A	53.6168
wsnp_Ex_c572_1138770	1A	54.2341
Ra_c2895_591	1A	54.2341
IAAV7203	1A	54.2341
IAAV9050	1A	54.2341
wsnp_Ex_c572_1138339	1A	54.2341
wsnp_Ex_c572_1138503	1A	54.2341
wsnp_Ra_c2895_5488879	1A	54.2341
wsnp_Ku_c4018_7333828	1A	54.2341
Kukri_c22434_513	1A	54.2341
Kukri_c88698_296	1A	54.8515
BobWhite_c37935_124	1A	54.8515
IACX18883	1A	54.8515
wsnp_Ex_c4310_7770452	1A	54.8515
BobWhite_c38865_319	1A	54.8515
wsnp_Ra_c32175_41221223	1A	54.8515
RAC875_c86680_391	1A	54.8515
BS00021719_51	1A	54.8515
Excalibur_c59894_97	1A	54.8515
GENE-0106_229	1A	54.8515
IACX3496	1A	56.094
Kukri_c10453_875	1A	56.735
Excalibur_c56097_168	1A	57.372
RAC875_c21625_246	1A	57.372
Ra_c58315_265	1A	57.372
Excalibur_c13183_128	1A	57.372
wsnp_Ex_c56097_58352130	1A	57.372
BS00033469_51	1A	57.372
RAC875_c41275_131	1A	57.372
RAC875_c23158_301	1A	57.372
Kukri_c3582_87	1A	57.9893
GENE-0112_64	1A	57.9893
Excalibur_c49421_443	1A	58.6066
IACX4386	1A	58.6066
Kukri_c60564_136	1A	58.6066
wsnp_Ra_c16080_24638622	1A	58.6066
wsnp_Ku_c39878_48218985	1A	58.6066
Excalibur_c30591_637	1A	58.6066
IACX4378	1A	58.6066
Ku_c8351_2029	1A	58.6066
RFL_Contig4231_575	1A	58.6066
wsnp_Ex_rep_c66628_64934660	1A	58.6066
CAP11_c1972_285	1A	58.6066
Excalibur_c32167_59	1A	58.6066
IAAV5406	1A	58.6066
Kukri_c52952_315	1A	58.6066
wsnp_Ex_c34344_42676379	1A	58.6066
wsnp_Ex_c42282_48900922	1A	58.6066
wsnp_Ku_c23926_33870364	1A	58.6066
wsnp_Ex_c8588_14419007	1A	58.6066
RAC875_c38916_66	1A	58.6066
RAC875_c16080_777	1A	58.6066
BobWhite_c18881_338	1A	58.6066
BobWhite_c5356_1272	1A	58.6066
IAAV2072	1A	58.6066
wsnp_Ex_c12165_19452361	1A	58.6066
wsnp_Ex_c34344_42677360	1A	58.6066
BobWhite_rep_c63278_349	1A	58.6066
BS00002216_51	1A	58.6066
BS00094925_51	1A	58.6066
RAC875_c54380_249	1A	58.6066
Tdurum_contig28296_243	1A	58.6066
wsnp_Ra_c37745_45806931	1A	58.6066
Excalibur_rep_c66449_1588	1A	58.6066
BS00031066_51	1A	59.8414
BS00032112_51	1A	59.8414
Ex_c105443_895	1A	59.8414
Excalibur_rep_c110246_86	1A	59.8414
wsnp_Ex_rep_c68857_67737959	1A	59.8414
BS00092585_51	1A	59.8414
IACX3047	1A	62.9318
IAAV5535	1A	62.9318
Ra_c105707_788	1A	63.5491
BS00089894_51	1A	63.5491
Tdurum_contig32437_257	1A	63.5491
BS00021864_51	1A	63.5491
wsnp_Ex_rep_c109742_92411838	1A	64.7839
wsnp_Ku_c21316_31053776	1A	64.7839
wsnp_Ku_c21316_31053745	1A	64.7839
IACX5960	1A	66.0187
IACX5793	1A	66.0187
Kukri_c58155_786	1A	66.6399
Kukri_c48879_148	1A	66.6399
Ex_c2848_957	1A	66.6399
BS00065325_51	1A	66.6399
RAC875_c29540_1109	1A	66.6399
RFL_Contig22_387	1A	66.6399
TA004265-0757	1A	66.6399
wsnp_Ra_c33025_41968284	1A	66.6399
wsnp_Ra_c11877_19161832	1A	66.6399
RAC875_c29540_413	1A	66.6399
wsnp_Ex_rep_c108951_91954190	1A	66.6399
BS00065324_51	1A	66.6399
BS00022432_51	1A	66.6399
RAC875_c24047_284	1A	66.6399
Kukri_rep_c69614_1326	1A	66.6399
tplb0045g22_418	1A	67.2572
BS00096721_51	1A	67.2572
Kukri_rep_c105589_73	1A	67.2572
Ku_c13107_579	1A	67.2572
Kukri_c53935_265	1A	67.2572
Kukri_c29121_226	1A	67.2572
wsnp_Ex_c3475_6362087	1A	67.2572
BS00065601_51	1A	67.2572
BS00067652_51	1A	67.2572
Kukri_c12758_617	1A	67.2572
CAP7_c1083_283	1A	67.2572
Excalibur_c3475_113	1A	67.2572
RAC875_c4135_1136	1A	67.2572
RAC875_c46551_339	1A	67.2572
wsnp_Ku_c10292_17066821	1A	67.2572
BS00067742_51	1A	67.2572
BS00064638_51	1A	67.2572
Kukri_c29039_315	1A	67.2572
BS00081395_51	1A	67.8745
BS00030036_51	1A	67.8745
BS00022220_51	1A	67.8745
Kukri_c54678_88	1A	67.8745
BS00088035_51	1A	67.8745
RAC875_c60514_90	1A	67.8745
wsnp_CAP12_c1960_972031	1A	67.8745
wsnp_Ex_c32590_41222878	1A	67.8745
BobWhite_c46007_582	1A	67.8745
CAP12_c6939_216	1A	67.8745
wsnp_BM140362A_Ta_2_2	1A	67.8745
BS00022173_51	1A	67.8745
BS00079538_51	1A	67.8745
GENE-3454_74	1A	71.585
CAP12_c1979_117	1A	71.585
Kukri_rep_c109473_80	1A	71.585
wsnp_Ex_c1997_3756118	1A	71.585
wsnp_Ex_c9722_16062937	1A	71.585
wsnp_Ex_rep_c104448_89161562	1A	71.585
Kukri_c12984_465	1A	71.585
Ra_c64515_242	1A	71.585
RAC875_c80876_67	1A	71.585
Tdurum_contig57101_1616	1A	71.585
wsnp_Ex_c1997_3757721	1A	71.585
BobWhite_c14587_51	1A	71.585
Excalibur_c14911_546	1A	71.585
Jagger_c5280_407	1A	71.585
wsnp_JD_c6544_7697412	1A	71.585
Ku_c809_2419	1A	71.585
wsnp_JD_c6544_7697235	1A	71.585
Ku_c10813_1122	1A	71.585
BS00022788_51	1A	71.585
Excalibur_c52725_585	1A	71.585
BobWhite_c11946_277	1A	71.585
wsnp_Ex_c1997_3757496	1A	71.585
Tdurum_contig57101_742	1A	71.585
Excalibur_c44668_382	1A	71.585
Ex_c1997_1238	1A	71.585
BS00066071_51	1A	71.585
Kukri_c28695_269	1A	71.585
Ra_c24793_726	1A	71.585
Excalibur_c65755_51	1A	71.585
wsnp_BM137879A_Ta_2_1	1A	71.585
JD_c6544_506	1A	71.585
RAC875_c45115_509	1A	71.585
BobWhite_c12977_65	1A	72.2023
Excalibur_c29605_535	1A	72.2023
IAAV2694	1A	72.2023
BobWhite_c104_89	1A	72.2023
Kukri_c37343_250	1A	75.2927
Kukri_c56494_585	1A	75.2927
CAP12_c3602_91	1A	75.91
BS00011146_51	1A	75.91
GENE-0392_97	1A	75.91
CAP11_c1021_200	1A	75.91
BS00065430_51	1A	75.91
wsnp_Ku_c17322_26392311	1A	75.91
BS00039377_51	1A	75.91
wsnp_Ku_c5210_9289260	1A	75.91
RAC875_c10083_800	1A	77.1525
GENE-0527_92	1A	77.7736
wsnp_BG263358A_Ta_2_1	1A	77.7736
Ku_c12688_352	1A	77.7736
IACX1873	1A	77.7736
Kukri_c84024_375	1A	78.3948
BS00065750_51	1A	78.3948
BS00009104_51	1A	81.5044
Excalibur_c7113_2258	1A	81.5044
Kukri_c45512_193	1A	81.5044
wsnp_CAP7_c3472_1623955	1A	81.5044
RAC875_c15975_1208	1A	81.5044
Kukri_c49463_154	1A	82.1373
BS00054122_51	1A	89.1002
wsnp_Ra_c22110_31550370	1A	89.1002
Tdurum_contig25385_64	1A	89.1002
RAC875_c120509_133	1A	89.1002
BobWhite_c16206_317	1A	89.7214
Excalibur_c97157_137	1A	89.7214
BobWhite_c23632_322	1A	90.3425
Excalibur_c25353_1171	1A	90.3425
IACX5994	1A	90.9637
Excalibur_c22768_963	1A	90.9637
wsnp_Ex_c33452_41938159	1A	90.9637
wsnp_Ex_c33452_41938013	1A	90.9637
TA001600-1603	1A	90.9637
wsnp_Ex_c41953_48658353	1A	90.9637
BobWhite_c721_74	1A	90.9637
RAC875_rep_c72890_63	1A	90.9637
wsnp_Ex_c41953_48657850	1A	90.9637
wsnp_BE444305A_Td_2_1	1A	90.9637
wsnp_JD_c3973_5044238	1A	90.9637
RAC875_c21411_162	1A	90.9637
wsnp_RFL_Contig3542_3718200	1A	90.9637
IAAV544	1A	90.9637
Tdurum_contig21114_255	1A	90.9637
Ra_c110766_321	1A	92.2062
Ex_c26688_969	1A	92.8432
BobWhite_c41272_159	1A	92.8432
BS00068391_51	1A	92.8432
BobWhite_c22134_398	1A	94.0856
wsnp_BE444359A_Ta_2_1	1A	94.703
BS00023203_51	1A	94.703
Tdurum_contig20183_507	1A	94.703
BS00037976_51	1A	94.703
RAC875_c67771_805	1A	94.703
tplb0059d21_1032	1A	94.703
Tdurum_contig63715_235	1A	95.3203
Tdurum_contig10365_341	1A	95.3203
Tdurum_contig15967_90	1A	95.3203
Tdurum_contig51833_439	1A	95.9414
BS00036104_51	1A	95.9414
Excalibur_c54842_340	1A	95.9414
Kukri_c18274_551	1A	95.9414
RAC875_c60162_206	1A	95.9414
BobWhite_c34030_310	1A	96.5587
RAC875_c16136_129	1A	96.5587
Tdurum_contig27799_114	1A	96.5587
wsnp_Ex_rep_c81556_76277906	1A	96.5587
tplb0061l22_1491	1A	96.5587
wsnp_Ku_c3804_6986527	1A	96.5587
Excalibur_c63671_90	1A	96.5587
Tdurum_contig5711_242	1A	96.5587
wsnp_Ex_rep_c66919_65342127	1A	96.5587
CAP8_c2942_99	1A	96.5587
CAP7_c9330_129	1A	96.5587
wsnp_Ex_c28149_37293117	1A	97.7936
Ku_c3523_1959	1A	97.7936
BS00067119_51	1A	97.7936
wsnp_CAP11_c29_68486	1A	98.4147
RFL_Contig399_976	1A	99.0359
wsnp_Ex_c9534_15793556	1A	99.0359
Tdurum_contig47345_284	1A	99.0359
Tdurum_contig81642_298	1A	99.0359
BS00034899_51	1A	99.0359
wsnp_Ex_c23143_32376622	1A	99.0359
wsnp_Ex_c3594_6568869	1A	99.0359
Ra_c8027_1021	1A	99.0359
Excalibur_c21534_1436	1A	99.0359
Kukri_c82086_387	1A	99.0359
RAC875_c49433_308	1A	99.0359
BS00030043_51	1A	100.9
Jagger_c468_53	1A	100.9
Tdurum_contig11106_340	1A	107.183
RAC875_c7563_273	1A	109.701
wsnp_Ku_rep_c109724_94227136	1A	126.312
wsnp_Ex_c10903_17717179	1A	132.757
Excalibur_c23598_1632	1A	133.386
wsnp_Ex_c23598_32826926	1A	133.386
Kukri_c51781_199	1A	135.888
CAP7_c490_123	1A	136.521
Kukri_c8757_107	1A	137.15
RAC875_c34515_343	1A	137.15
Tdurum_contig85466_170	1A	137.15
CAP12_c8163_118	1A	137.15
Excalibur_c16947_81	1A	140.241
TA001430-0733	1A	140.241
Excalibur_c16947_114	1A	140.241
wsnp_Ex_c7684_13109335	1A	140.241
wsnp_Ra_c19637_28840370	1A	140.241
wsnp_Ku_c816_1684613	1A	140.241
wsnp_Ex_c41553_48351921	1A	140.241
TA003411-0583	1A	140.241
Tdurum_contig8224_378	1A	140.241
Kukri_c2338_533	1A	140.241
IAAV5567	1A	140.241
Excalibur_c41553_213	1A	140.241
wsnp_Ex_c3264_6017750	1A	141.476
BobWhite_c6820_199	1A	141.476
Tdurum_contig81011_244	1A	142.71
wsnp_CAP11_c146_160903	1A	142.71
Excalibur_c66_147	1A	142.71
BS00022824_51	1A	150.173
wsnp_Ex_c18499_27344859	1A	150.173
BS00023114_51	1A	150.173
wsnp_Ex_c9918_16332583	1A	150.79
BS00043441_51	1A	150.79
wsnp_Ku_c5687_10068945	1A	152.025
wsnp_Ku_c12441_20092792	1A	152.025
BS00107935_51	1A	152.025
Tdurum_contig30426_261	1A	152.025
wsnp_Ex_c11939_19147514	1A	152.025
wsnp_Ra_c6891_11974621	1A	152.025
wsnp_Ex_c48407_53323801	1A	152.025
Tdurum_contig29886_139	1A	152.025
BS00068074_51	1A	152.025
Ku_c23222_221	1A	152.025
wsnp_Ex_c271_521429	1A	152.025
GENE-0171_87	1A	152.025
CAP11_c1500_171	1A	152.025
Excalibur_c10538_1153	1A	152.025
Ku_c23222_204	1A	152.025
Ra_c1295_635	1A	152.025
wsnp_Ex_c11939_19147421	1A	152.025
wsnp_Ex_c3201_5910659	1A	152.025
BS00084995_51	1A	152.025
GENE-0171_133	1A	152.025
Tdurum_contig70803_475	1A	152.025
wsnp_Ex_c48407_53323483	1A	152.025
BS00021990_51	1A	152.025
RAC875_c52947_338	1A	152.025
BS00056823_51	1A	154.511
BS00036189_51	1A	154.511
Kukri_c15691_151	1A	154.511
BS00108591_51	1A	154.511
BS00108585_51	1A	154.511
IAAV618	1A	154.511
RAC875_c62550_470	1A	154.511
CAP12_rep_c5332_341	1A	154.511
wsnp_Ra_c59303_60669172	1A	155.136
Kukri_c47559_289	1A	155.761
BS00063847_51	1A	155.761
BS00021697_51	1A	156.407
Ku_c32704_43	1A	156.407
BobWhite_c11949_788	1A	156.407
IAAV2162	1A	157.024
BS00089098_51	1A	157.024
BobWhite_c1027_360	1A	157.024
Kukri_c44500_315	1A	157.024
BS00035273_51	1A	157.024
wsnp_RFL_Contig3881_4265086	1A	157.641
TA001659-0748	1A	157.641
RAC875_c57566_61	1A	157.641
wsnp_Ku_c754_1557338	1A	157.641
IAAV4435	1A	157.641
BobWhite_c44947_277	1A	157.641
Excalibur_c6476_163	1A	157.641
wsnp_RFL_Contig3850_4199825	1A	157.641
BS00059314_51	1A	157.641
IAAV1301	1A	158.259
Kukri_c43479_207	1A	158.259
wsnp_Ku_c330_683203	1A	158.259
wsnp_Ex_c412_814247	1A	158.259
BS00022797_51	1A	158.259
wsnp_Ex_c4186_7560575	1A	159.493
wsnp_Ex_c2918_5381441	1A	159.493
Tdurum_contig47006_2711	1A	159.493
Tdurum_contig47006_1105	1A	159.493
Excalibur_c17004_1396	1A	159.493
Kukri_c18608_729	1A	159.493
wsnp_Ex_rep_c72011_70562321	1A	159.493
wsnp_JD_c12333_12595897	1A	159.493
tplb0059i08_441	1A	159.493
RAC875_rep_c74067_541	1B	0
Excalibur_c21898_1423	1B	19.1906
Kukri_c18951_493	1B	19.1906
wsnp_Ku_c7822_13408189	1B	19.1906
Excalibur_c10657_1280	1B	19.1906
BS00022020_51	1B	19.1906
BS00050522_51	1B	19.1906
Kukri_c44369_131	1B	19.1906
Excalibur_c10657_796	1B	19.1906
Jagger_c5878_119	1B	19.1906
Excalibur_c29707_318	1B	19.8156
RAC875_c400_1363	1B	19.8156
Excalibur_c22958_433	1B	19.8156
RAC875_rep_c97766_145	1B	20.4446
BS00022296_51	1B	20.4446
RAC875_c30138_595	1B	20.4446
BS00022505_51	1B	20.4446
BobWhite_c4303_524	1B	20.4446
BobWhite_c31470_532	1B	20.4446
BS00064465_51	1B	20.4446
BS00062605_51	1B	20.4446
BS00065167_51	1B	20.4446
Excalibur_c21176_117	1B	20.4446
BS00083177_51	1B	20.4446
BS00022429_51	1B	27.8604
BS00065487_51	1B	27.8604
BS00023102_51	1B	29.0877
BS00080212_51	1B	29.0877
CAP8_c2499_173	1B	29.0877
wsnp_BE405749B_Ta_2_1	1B	29.7127
BS00022101_51	1B	29.7127
BS00095286_51	1B	30.9552
BS00011608_51	1B	32.1825
BS00106495_51	1B	32.1825
BS00070706_51	1B	32.1825
Kukri_c29655_194	1B	32.1825
Tdurum_contig56871_696	1B	32.1825
RAC875_c75971_295	1B	32.1825
RAC875_c75971_349	1B	32.1825
Tdurum_contig47083_278	1B	32.1825
BS00110900_51	1B	32.1825
Excalibur_c46114_728	1B	32.1825
BS00068429_51	1B	32.1825
wsnp_Ex_c50340_54659660	1B	32.1825
BS00004903_51	1B	32.1825
TA004380-0460	1B	32.1825
wsnp_Ex_c17884_26647952	1B	32.1825
Kukri_c36151_170	1B	32.1825
RAC875_c8222_773	1B	32.1825
RAC875_c19183_306	1B	32.1825
BS00008803_51	1B	32.1825
Kukri_c92979_195	1B	32.1825
Ku_c17846_363	1B	32.1825
Ku_c36151_460	1B	32.1825
D_F5XZDLF01B50S3_317	1B	32.1825
Kukri_c7393_851	1B	32.1825
IAAV8085	1B	32.1825
BS00003917_51	1B	32.1825
Tdurum_contig50555_944	1B	34.0351
Tdurum_contig76266_221	1B	35.27
Kukri_c28284_1132	1B	35.27
Kukri_rep_c106603_618	1B	35.27
Kukri_c34536_259	1B	35.27
TA005766-0499	1B	35.27
Tdurum_contig44219_165	1B	35.27
Kukri_c8211_401	1B	35.27
Tdurum_contig44219_318	1B	35.27
wsnp_Ex_rep_c67198_65702998	1B	35.27
Excalibur_rep_c67198_530	1B	35.27
RAC875_rep_c70613_78	1B	35.27
wsnp_Ku_c28164_38103270	1B	35.27
Ex_c67198_1838	1B	35.27
Tdurum_contig76266_342	1B	35.27
Tdurum_contig76266_846	1B	35.27
BobWhite_c28295_256	1B	35.27
GENE-0387_81	1B	35.27
Tdurum_contig76266_399	1B	35.27
BS00105846_51	1B	35.8835
BS00022701_51	1B	35.8835
Kukri_c4126_208	1B	35.8835
wsnp_Ex_c1137_2182795	1B	35.8835
BobWhite_c18592_327	1B	35.8835
Kukri_c45607_199	1B	35.8835
CAP7_c3847_204	1B	38.3395
CAP12_c1046_83	1B	38.3395
Tdurum_contig95782_945	1B	42.0271
Kukri_c8602_730	1B	42.0271
CAP8_c1356_450	1B	43.903
Excalibur_rep_c107678_98	1B	44.528
BS00090770_51	1B	46.3693
Tdurum_contig50667_409	1B	46.3693
Tdurum_contig50667_671	1B	46.3693
BS00037387_51	1B	50.0798
BS00076889_51	1B	51.9441
Tdurum_contig403_122	1B	51.9441
BS00110121_51	1B	51.9441
Kukri_c7528_1044	1B	53.8318
RAC875_c140_338	1B	55.0899
RAC875_c140_872	1B	55.0899
BobWhite_c23766_809	1B	55.0899
RAC875_c140_650	1B	55.0899
RAC875_c65864_437	1B	55.0899
Ku_c12889_794	1B	55.0899
wsnp_Ex_c5780_10154132	1B	55.711
GENE-1756_115	1B	55.711
wsnp_Ku_c2620_4980121	1B	55.711
wsnp_Ex_c5780_10153638	1B	55.711
IACX1066	1B	60.0161
Tdurum_contig61324_473	1B	60.0161
wsnp_BE405834B_Ta_2_2	1B	60.0161
Excalibur_rep_c93160_539	1B	60.0161
Tdurum_contig61324_305	1B	60.0161
Tdurum_contig61410_467	1B	60.0161
Ex_c64327_523	1B	60.0161
IAAV7541	1B	60.0161
wsnp_Ex_c2117_3976893	1B	60.0161
wsnp_BE405834B_Ta_2_3	1B	60.0161
Tdurum_contig56188_569	1B	60.0161
Excalibur_c43567_850	1B	60.6296
Tdurum_contig9811_172	1B	60.6296
RAC875_c32874_1164	1B	60.6296
Kukri_c34793_360	1B	60.6296
RAC875_c13585_778	1B	60.6296
Excalibur_c43567_913	1B	60.6296
RAC875_c102981_396	1B	61.8569
BS00061358_51	1B	61.8569
Excalibur_c65830_82	1B	61.8569
Tdurum_contig9874_391	1B	61.8569
BS00029146_51	1B	61.8569
Tdurum_contig11293_583	1B	61.8569
Tdurum_contig9874_451	1B	61.8569
Tdurum_contig12598_408	1B	61.8569
Tdurum_contig9874_547	1B	61.8569
GENE-0293_445	1B	61.8569
Tdurum_contig42446_1915	1B	61.8569
Tdurum_contig12598_378	1B	61.8569
IACX7409	1B	61.8569
BS00067169_51	1B	61.8569
RFL_Contig4520_770	1B	61.8569
BS00033332_51	1B	62.4742
Tdurum_contig34049_172	1B	62.4742
BS00065053_51	1B	62.4742
Tdurum_contig60037_441	1B	62.4742
Tdurum_contig83093_132	1B	62.4742
GENE-3956_349	1B	62.4742
BS00033333_51	1B	62.4742
BS00070668_51	1B	64.3155
Kukri_rep_c100936_449	1B	64.3155
IAAV2838	1B	64.3155
Tdurum_contig55639_241	1B	64.3155
wsnp_RFL_Contig4080_4587633	1B	64.3155
GENE-0427_442	1B	64.3155
BS00025736_51	1B	64.3155
GENE-0427_115	1B	64.3155
IACX16577	1B	64.3155
BS00065737_51	1B	64.3155
BS00067567_51	1B	64.3155
IAAV3590	1B	64.3155
BS00012068_51	1B	64.929
BS00066880_51	1B	70.4731
BS00110546_51	1B	71.7004
RFL_Contig1377_301	1B	71.7004
BobWhite_c7333_76	1B	75.388
IAAV4491	1B	75.388
BS00022549_51	1B	75.388
wsnp_BF428726B_Ta_2_2	1B	75.388
Excalibur_c32708_515	1B	75.388
BS00069723_51	1B	75.388
BS00108806_51	1B	75.388
CAP8_c9553_109	1B	75.388
IAAV5744	1B	75.388
Ra_c48966_260	1B	75.388
BS00022218_51	1B	75.388
BS00067800_51	1B	75.388
CAP11_c6999_233	1B	75.388
Tdurum_contig31201_380	1B	75.388
wsnp_Ex_c1412_2711077	1B	75.388
BS00022023_51	1B	75.388
BS00106581_51	1B	75.388
BS00031948_51	1B	75.388
BS00068512_51	1B	75.388
BS00041355_51	1B	75.388
CAP11_c7652_277	1B	75.388
IACX8373	1B	75.388
RAC875_c5556_328	1B	75.388
TA004407-0898	1B	75.388
wsnp_Ex_c3681_6715277	1B	75.388
wsnp_Ku_c20139_29729256	1B	75.388
BobWhite_c1318_691	1B	75.388
Excalibur_c10319_229	1B	75.388
Excalibur_c32726_125	1B	75.388
IAAV7575	1B	75.388
Ku_c3893_771	1B	75.388
RAC875_c25708_503	1B	75.388
RAC875_c5796_424	1B	75.388
wsnp_Ku_c9971_16598986	1B	75.388
BobWhite_c39153_131	1B	75.388
BS00049927_51	1B	75.388
BS00110104_51	1B	75.388
Excalibur_c32726_279	1B	75.388
Ku_c13515_171	1B	75.388
RAC875_c53382_120	1B	75.388
tplb0029b01_1022	1B	75.388
BS00022690_51	1B	75.388
BS00023001_51	1B	75.388
BS00038778_51	1B	75.388
BS00075663_51	1B	75.388
Tdurum_contig45357_821	1B	75.388
Tdurum_contig76507_422	1B	75.388
wsnp_Ku_c39862_48205590	1B	75.388
wsnp_JD_c4485_5618761	1B	75.388
RAC875_c8849_134	1B	75.388
BS00023044_51	1B	75.388
Ra_c11303_359	1B	75.388
GENE-3626_308	1B	75.388
Ra_c7855_49	1B	75.388
wsnp_Ex_c37635_45347415	1B	75.388
Kukri_c62848_106	1B	75.388
tplb0029b01_123	1B	75.388
BS00063573_51	1B	75.388
BS00063574_51	1B	75.388
BS00097433_51	1B	75.388
Excalibur_c18876_334	1B	75.388
IACX3408	1B	75.388
Ra_c16069_1820	1B	75.388
Ra_c455_283	1B	75.388
Tdurum_contig51348_326	1B	75.388
Tdurum_contig70304_781	1B	75.388
BobWhite_rep_c62985_546	1B	75.388
BS00003839_51	1B	75.388
BS00009921_51	1B	75.388
BS00023179_51	1B	75.388
BS00043071_51	1B	75.388
BS00068239_51	1B	75.388
CAP12_c715_102	1B	75.388
Ex_c16691_96	1B	75.388
Excalibur_c27675_1815	1B	75.388
Excalibur_c55805_316	1B	75.388
IAAV1158	1B	75.388
IAAV1869	1B	75.388
IAAV3413	1B	75.388
IAAV5246	1B	75.388
IACX5970	1B	75.388
Ku_c31251_565	1B	75.388
Kukri_c24120_83	1B	75.388
Kukri_c32430_109	1B	75.388
Kukri_c51474_334	1B	75.388
Kukri_c5861_360	1B	75.388
Kukri_c6027_66	1B	75.388
Kukri_c62848_1581	1B	75.388
Kukri_c62848_1632	1B	75.388
Kukri_c6462_320	1B	75.388
Ra_c18323_183	1B	75.388
RAC875_c7236_3265	1B	75.388
RAC875_c865_1936	1B	75.388
RAC875_s105188_92	1B	75.388
RFL_Contig2784_641	1B	75.388
TA003421-0429	1B	75.388
TA005764-0704	1B	75.388
Tdurum_contig11660_328	1B	75.388
Tdurum_contig20191_171	1B	75.388
Tdurum_contig48396_341	1B	75.388
Tdurum_contig59449_400	1B	75.388
Tdurum_contig60052_184	1B	75.388
Tdurum_contig83763_107	1B	75.388
tplb0024i15_1754	1B	75.388
wsnp_Ex_c30969_39821293	1B	75.388
wsnp_Ex_c3681_6716255	1B	75.388
wsnp_Ex_c5388_9527189	1B	75.388
wsnp_Ex_rep_c69986_68942866	1B	75.388
wsnp_Ku_c4951_8856170	1B	75.388
BobWhite_c33506_732	1B	75.388
BobWhite_c3771_441	1B	75.388
BobWhite_c8713_420	1B	75.388
BobWhite_c9316_300	1B	75.388
BobWhite_rep_c66032_270	1B	75.388
BS00010352_51	1B	75.388
BS00010992_51	1B	75.388
BS00011465_51	1B	75.388
BS00022490_51	1B	75.388
BS00023058_51	1B	75.388
BS00029013_51	1B	75.388
BS00063113_51	1B	75.388
BS00064438_51	1B	75.388
BS00066444_51	1B	75.388
BS00067247_51	1B	75.388
BS00073603_51	1B	75.388
BS00087451_51	1B	75.388
Ex_c2725_1442	1B	75.388
Ex_c68416_859	1B	75.388
Excalibur_c111213_145	1B	75.388
Excalibur_c20610_149	1B	75.388
Excalibur_c20610_251	1B	75.388
Excalibur_c30762_713	1B	75.388
Excalibur_c42588_225	1B	75.388
Excalibur_c56657_282	1B	75.388
Excalibur_c89515_95	1B	75.388
Excalibur_rep_c66306_499	1B	75.388
GENE-2162_720	1B	75.388
IAAV4866	1B	75.388
IAAV6464	1B	75.388
IAAV7043	1B	75.388
IACX5712	1B	75.388
Ku_c20710_135	1B	75.388
Kukri_c19709_383	1B	75.388
Kukri_c20401_674	1B	75.388
Kukri_c51268_248	1B	75.388
Kukri_c84940_106	1B	75.388
Kukri_rep_c108436_534	1B	75.388
Ra_c23839_884	1B	75.388
Ra_c3837_797	1B	75.388
RAC875_c10659_570	1B	75.388
RAC875_c14902_256	1B	75.388
RAC875_c18282_1390	1B	75.388
RAC875_c21274_235	1B	75.388
RAC875_c8662_140	1B	75.388
RAC875_c8662_547	1B	75.388
RFL_Contig1354_484	1B	75.388
Tdurum_contig10326_151	1B	75.388
Tdurum_contig12812_182	1B	75.388
Tdurum_contig42156_1469	1B	75.388
Tdurum_contig42856_1271	1B	75.388
Tdurum_contig81435_288	1B	75.388
wsnp_BE443332B_Ta_2_2	1B	75.388
wsnp_CAP11_c631_419930	1B	75.388
wsnp_Ex_c14_27570	1B	75.388
wsnp_Ex_c18733_27607958	1B	75.388
wsnp_Ex_rep_c68712_67571580	1B	75.388
wsnp_Ra_c12888_20519578	1B	75.388
wsnp_Ra_c2027_3945713	1B	75.388
wsnp_Ra_c8506_14401408	1B	75.388
BobWhite_c19327_314	1B	75.388
BS00022625_51	1B	75.388
BS00052075_51	1B	75.388
BS00062942_51	1B	75.388
BS00067706_51	1B	75.388
BS00093736_51	1B	75.388
CAP7_c1241_128	1B	75.388
Excalibur_c23779_474	1B	75.388
Excalibur_c29127_552	1B	75.388
Excalibur_c39191_82	1B	75.388
Excalibur_rep_c106174_390	1B	75.388
Excalibur_s102212_259	1B	75.388
GENE-4608_372	1B	75.388
JD_c64600_281	1B	75.388
Ku_c2189_853	1B	75.388
Ku_c28949_178	1B	75.388
Ku_c62848_956	1B	75.388
Ku_c7557_607	1B	75.388
Kukri_c11580_339	1B	75.388
Kukri_c1529_462	1B	75.388
Kukri_c1853_1975	1B	75.388
Ra_c70039_1705	1B	75.388
RAC875_c16677_56	1B	75.388
RAC875_c20775_540	1B	75.388
RAC875_c2331_2570	1B	75.388
RAC875_c3457_303	1B	75.388
RAC875_rep_c101933_656	1B	75.388
RAC875_rep_c69360_259	1B	75.388
TA015141-0717	1B	75.388
Tdurum_contig19102_84	1B	75.388
Tdurum_contig46780_203	1B	75.388
wsnp_Ex_c6611_11452297	1B	75.388
wsnp_Ex_c9902_16309166	1B	75.388
wsnp_Ku_c28591_38511783	1B	75.388
BobWhite_c11235_370	1B	75.388
BobWhite_c15603_69	1B	75.388
BS00003421_51	1B	75.388
BS00010875_51	1B	75.388
BS00022648_51	1B	75.388
BS00022902_51	1B	75.388
BS00034018_51	1B	75.388
BS00062740_51	1B	75.388
BS00066046_51	1B	75.388
BS00067743_51	1B	75.388
CAP7_rep_c12580_266	1B	75.388
Excalibur_c15885_1145	1B	75.388
Excalibur_c6497_535	1B	75.388
Excalibur_c90096_77	1B	75.388
Excalibur_c9495_322	1B	75.388
IAAV6919	1B	75.388
IAAV7757	1B	75.388
IACX184	1B	75.388
Ku_c18793_951	1B	75.388
Kukri_c18679_401	1B	75.388
Kukri_c25500_879	1B	75.388
Kukri_c31554_437	1B	75.388
Kukri_c5098_1902	1B	75.388
Kukri_c81766_107	1B	75.388
Kukri_c81766_686	1B	75.388
Kukri_rep_c112099_98	1B	75.388
Kukri_rep_c68583_931	1B	75.388
Ra_c26829_375	1B	75.388
Ra_c71421_387	1B	75.388
RAC875_c10659_1539	1B	75.388
RAC875_c42206_305	1B	75.388
RAC875_c8662_762	1B	75.388
RAC875_c87890_234	1B	75.388
RAC875_c87890_312	1B	75.388
RAC875_rep_c117462_124	1B	75.388
RAC875_rep_c74070_518	1B	75.388
Tdurum_contig11891_621	1B	75.388
Tdurum_contig20702_326	1B	75.388
Tdurum_contig29228_114	1B	75.388
Tdurum_contig29769_202	1B	75.388
Tdurum_contig31149_408	1B	75.388
Tdurum_contig43910_1113	1B	75.388
Tdurum_contig87816_268	1B	75.388
wsnp_BE403956B_Ta_2_3	1B	75.388
wsnp_BE442716B_Ta_2_2	1B	75.388
wsnp_BE443930B_Ta_2_2	1B	75.388
wsnp_BE444846B_Ta_2_2	1B	75.388
wsnp_Ex_c2025_3799847	1B	75.388
wsnp_Ex_rep_c69986_68942834	1B	75.388
wsnp_Ku_c3710_6836438	1B	75.388
wsnp_Ku_c62848_63784645	1B	75.388
wsnp_Ra_rep_c74968_72704437	1B	75.388
BS00021947_51	1B	75.388
BS00093740_51	1B	75.388
Tdurum_contig62113_343	1B	75.388
BS00053348_51	1B	75.388
D_contig12344_83	1B	75.388
Excalibur_c32708_488	1B	75.388
Kukri_c11587_99	1B	75.388
IAAV4985	1B	75.388
Ku_c8767_1245	1B	75.388
wsnp_BE442716B_Ta_2_1	1B	75.388
BS00003575_51	1B	75.388
BS00011450_51	1B	75.388
IAAV2764	1B	75.388
IAAV9176	1B	75.388
Ku_c7557_633	1B	75.388
RAC875_c28894_526	1B	75.388
wsnp_Ex_c34966_43196962	1B	75.388
RAC875_c60360_389	1B	75.388
BS00110052_51	1B	75.388
IACX13378	1B	75.388
Kukri_rep_c111517_289	1B	75.388
BS00038928_51	1B	75.388
Tdurum_contig32033_125	1B	75.388
BS00090449_51	1B	75.388
RAC875_rep_c75762_175	1B	75.388
BS00035690_51	1B	75.388
wsnp_Ra_c23758_33291657	1B	75.388
Kukri_rep_c106406_265	1B	75.388
wsnp_Ku_c230_460618	1B	75.388
BS00023213_51	1B	75.388
BobWhite_rep_c64920_402	1B	75.388
BS00011712_51	1B	75.388
BS00022687_51	1B	75.388
BS00086576_51	1B	75.388
BS00095568_51	1B	75.388
Excalibur_c5052_151	1B	75.388
GENE-0227_217	1B	75.388
IAAV7260	1B	75.388
Kukri_c17540_394	1B	75.388
RAC875_c11749_97	1B	75.388
RAC875_c46646_549	1B	75.388
RAC875_c63421_83	1B	75.388
wsnp_Ku_c24323_34285350	1B	75.388
wsnp_Ra_c2027_3945764	1B	75.388
BobWhite_c4236_410	1B	75.388
BobWhite_c7577_69	1B	75.388
BS00021995_51	1B	75.388
BS00038929_51	1B	75.388
BS00075036_51	1B	75.388
BS00088672_51	1B	75.388
BS00094499_51	1B	75.388
BS00095478_51	1B	75.388
CAP12_c1981_78	1B	75.388
Excalibur_c27675_912	1B	75.388
Excalibur_c4082_370	1B	75.388
Excalibur_c46841_718	1B	75.388
Excalibur_c51643_145	1B	75.388
Excalibur_rep_c106001_513	1B	75.388
Excalibur_rep_c67757_264	1B	75.388
GENE-0136_82	1B	75.388
GENE-4608_569	1B	75.388
IAAV2324	1B	75.388
IAAV2366	1B	75.388
IAAV3666	1B	75.388
IAAV5704	1B	75.388
JD_c18139_485	1B	75.388
Ku_c66951_958	1B	75.388
Kukri_c2535_98	1B	75.388
Kukri_c7647_1122	1B	75.388
RAC875_c20420_87	1B	75.388
RAC875_c37031_312	1B	75.388
RAC875_c44452_438	1B	75.388
RAC875_c90431_275	1B	75.388
RFL_Contig5706_1294	1B	75.388
TA001473-0980	1B	75.388
TA004324-0491	1B	75.388
Tdurum_contig61425_242	1B	75.388
Tdurum_contig69821_141	1B	75.388
wsnp_be443797B_Ta_2_1	1B	75.388
wsnp_CAP7_c940_480745	1B	75.388
wsnp_Ex_c11177_18096010	1B	75.388
wsnp_Ex_c51156_55193734	1B	75.388
wsnp_Ex_c5947_10431109	1B	75.388
wsnp_Ex_c852_1657319	1B	75.388
wsnp_RFL_Contig4726_5654774	1B	75.388
BS00066165_51	1B	75.388
CAP7_c302_518	1B	75.388
CAP7_s12849_67	1B	75.388
Excalibur_rep_c68921_433	1B	75.388
IACX5756	1B	75.388
Ra_c3083_982	1B	75.388
Ra_c7745_1438	1B	75.388
RAC875_c2972_225	1B	75.388
wsnp_Ex_c26419_35667216	1B	75.388
wsnp_Ex_c6611_11451949	1B	75.388
wsnp_JD_c4641_5774711	1B	75.388
BS00001364_51	1B	75.388
BS00013901_51	1B	75.388
BS00051105_51	1B	75.388
BS00063885_51	1B	75.388
BS00067434_51	1B	75.388
BS00073034_51	1B	75.388
BS00095477_51	1B	75.388
Ex_c40520_1484	1B	75.388
Excalibur_c14494_483	1B	75.388
Excalibur_c32608_500	1B	75.388
Excalibur_c64533_980	1B	75.388
Excalibur_s113941_196	1B	75.388
GENE-0522_336	1B	75.388
IAAV2452	1B	75.388
IAAV3828	1B	75.388
IAAV4349	1B	75.388
RAC875_c3457_65	1B	75.388
RFL_Contig1354_663	1B	75.388
Tdurum_contig14650_689	1B	75.388
Tdurum_contig31201_201	1B	75.388
wsnp_BE637864B_Ta_1_1	1B	75.388
wsnp_JD_c4444_5575748	1B	75.388
wsnp_RFL_Contig2794_2564017	1B	75.388
BS00022085_51	1B	75.388
BS00062632_51	1B	75.388
BS00094498_51	1B	75.388
Kukri_c18052_356	1B	75.388
Tdurum_contig51348_327	1B	75.388
BobWhite_c20015_300	1B	75.388
Excalibur_c34625_281	1B	75.388
wsnp_Ex_c16581_25100502	1B	75.388
BS00069611_51	1B	75.388
BS00103166_51	1B	75.388
Tdurum_contig30009_425	1B	75.388
RAC875_c37780_94	1B	75.388
wsnp_Ex_c17707_26454940	1B	75.388
BobWhite_c20015_225	1B	75.388
CAP12_c2759_111	1B	75.388
RAC875_c60005_82	1B	75.388
Tdurum_contig29712_129	1B	75.388
Tdurum_contig59449_249	1B	75.388
BobWhite_c17137_82	1B	75.388
BobWhite_c8218_162	1B	75.388
Excalibur_c13573_230	1B	75.388
Ku_c5960_496	1B	75.388
Kukri_c62285_336	1B	75.388
Kukri_rep_c101550_113	1B	75.388
RAC875_c5227_1385	1B	75.388
wsnp_Ku_c16117_24917524	1B	75.388
wsnp_Ra_c2027_3943938	1B	75.388
BobWhite_c13450_2100	1B	75.388
Kukri_c12936_1505	1B	75.388
Kukri_c14968_674	1B	75.388
wsnp_JD_rep_c62985_40164465	1B	75.388
Ku_c58871_938	1B	75.388
Kukri_c7428_604	1B	75.388
BS00070522_51	1B	75.388
Tdurum_contig42217_127	1B	75.388
D_contig17842_656	1B	75.388
CAP11_c2974_53	1B	75.388
RAC875_rep_c98040_92	1B	75.388
GENE-0091_426	1B	75.388
RAC875_c10497_231	1B	75.388
RAC875_c79370_378	1B	75.388
BS00039583_51	1B	75.388
BobWhite_c1456_615	1B	75.388
Excalibur_c4163_176	1B	75.388
BS00063676_51	1B	75.388
TA004950-0888	1B	75.388
RAC875_rep_c98040_163	1B	75.388
GENE-0107_807	1B	75.388
BS00090553_51	1B	75.388
Ku_c16382_213	1B	75.388
wsnp_Ex_c8429_14198883	1B	75.388
RAC875_c8662_917	1B	75.388
GENE-2541_403	1B	75.388
wsnp_Ex_c24700_33953160	1B	75.388
Ra_c25590_1406	1B	76.6153
wsnp_Ex_c1495_2864718	1B	76.6153
wsnp_Ex_c1600_3051075	1B	76.6153
wsnp_Ra_c25590_35156699	1B	76.6153
Ex_c102909_778	1B	76.6153
Excalibur_c48379_461	1B	76.6153
BS00106626_51	1B	76.6153
Excalibur_c30955_479	1B	78.4566
GENE-0524_302	1B	78.4566
Tdurum_contig83770_218	1B	78.4566
BS00067769_51	1B	80.9125
RAC875_c16391_426	1B	80.9125
wsnp_BM140362B_Ta_1_1	1B	80.9125
wsnp_Ex_c8625_14468525	1B	80.9125
wsnp_Ex_rep_c101231_86636951	1B	80.9125
Excalibur_c16203_451	1B	80.9125
BS00067971_51	1B	80.9125
BS00039740_51	1B	85.8364
Tdurum_contig66511_957	1B	85.8364
BobWhite_c11044_322	1B	87.0636
Kukri_c7770_176	1B	87.0636
Tdurum_contig47550_699	1B	87.0636
Tdurum_contig85620_467	1B	87.0636
Excalibur_c112015_118	1B	87.6771
Tdurum_contig604_356	1B	87.6771
BS00024320_51	1B	87.6771
BS00062880_51	1B	87.6771
Excalibur_c9149_1326	1B	87.6771
BS00062724_51	1B	87.6771
IACX11320	1B	87.6771
Tdurum_contig30517_310	1B	87.6771
Tdurum_contig30517_578	1B	87.6771
Kukri_c15391_468	1B	87.6771
Kukri_c39698_228	1B	87.6771
Kukri_rep_c103359_233	1B	87.6771
Tdurum_contig30517_174	1B	87.6771
Excalibur_c9149_1789	1B	87.6771
Tdurum_contig13117_1316	1B	88.2907
IAAV4667	1B	88.2907
RAC875_c57341_148	1B	88.2907
BobWhite_c43917_288	1B	88.2907
CAP12_c2858_94	1B	88.2907
wsnp_Ra_c2748_5223434	1B	88.2907
wsnp_CAP11_c287_244799	1B	88.2907
RAC875_rep_c106876_558	1B	88.2907
wsnp_Ex_c21198_30327016	1B	88.2907
wsnp_Ku_rep_c89089_82009060	1B	88.2907
RFL_Contig2686_571	1B	88.2907
RFL_Contig2686_438	1B	88.2907
wsnp_Ex_rep_c107911_91350866	1B	88.2907
BobWhite_c5812_440	1B	88.2907
Excalibur_c10496_651	1B	88.2907
RAC875_c36559_1994	1B	88.2907
RAC875_c97479_160	1B	88.2907
RAC875_rep_c106876_446	1B	88.2907
wsnp_Ex_c21198_30326388	1B	88.2907
Ra_c2748_671	1B	88.2907
RFL_Contig2686_285	1B	88.2907
wsnp_Ex_rep_c107911_91350930	1B	88.2907
Excalibur_c64439_87	1B	88.9042
IAAV5588	1B	88.9042
IACX6346	1B	88.9042
IAAV2683	1B	88.9042
BS00067627_51	1B	88.9042
Kukri_c9752_793	1B	88.9042
Tdurum_contig11896_550	1B	88.9042
Tdurum_contig69792_167	1B	88.9042
Kukri_c8143_355	1B	88.9042
RAC875_c19646_137	1B	88.9042
RAC875_c1413_597	1B	88.9042
BobWhite_c14158_112	1B	88.9042
BobWhite_c14141_197	1B	88.9042
Kukri_c25961_166	1B	88.9042
Tdurum_contig10222_68	1B	88.9042
Jagger_c7242_85	1B	88.9042
Kukri_c7948_86	1B	88.9042
Excalibur_c15617_425	1B	89.5177
Kukri_c20486_255	1B	89.5177
IACX299	1B	89.5177
Kukri_c7657_986	1B	89.5177
Kukri_c7657_651	1B	89.5177
BS00022551_51	1B	89.5177
RAC875_c13877_1015	1B	89.5177
Kukri_c1932_624	1B	90.1467
Kukri_c1932_300	1B	90.1467
BS00078029_51	1B	90.1467
BS00022614_51	1B	90.1467
BS00022789_51	1B	90.1467
BS00034012_51	1B	90.1467
Kukri_c5336_365	1B	90.1467
BobWhite_c22710_152	1B	91.4128
Tdurum_contig11077_122	1B	117.197
Kukri_c63336_577	1B	117.818
RAC875_c30786_411	1B	117.818
tplb0043k02_1114	1B	117.818
BS00107675_51	1B	117.818
RAC875_c4190_337	1B	117.818
Excalibur_c46797_317	1B	117.818
Excalibur_c56999_109	1B	117.818
BS00087544_51	1B	117.818
Ex_c4206_502	1B	117.818
Excalibur_c37496_271	1B	117.818
Kukri_c66214_59	1B	117.818
BobWhite_c13124_430	1B	117.818
RAC875_c42275_224	1B	117.818
BS00068327_51	1B	117.818
CAP12_c6260_154	1B	117.818
Excalibur_c43793_379	1B	117.818
Kukri_c63336_621	1B	117.818
RAC875_c46093_492	1B	117.818
Excalibur_c7552_2781	1B	117.818
RAC875_c3794_849	1B	117.818
BobWhite_c36862_84	1B	117.818
BS00003633_51	1B	117.818
tplb0043k02_463	1B	117.818
Kukri_c18109_649	1B	118.435
Kukri_c18109_682	1B	118.435
Kukri_c18109_475	1B	118.435
RAC875_c7357_1107	1B	118.435
Tdurum_contig777_260	1B	119.049
RAC875_c13258_955	1B	119.049
BobWhite_c26569_190	1B	119.049
BobWhite_c5655_300	1B	119.049
BS00084216_51	1B	119.662
Ra_c7324_1464	1B	119.662
wsnp_RFL_Contig3738_3992954	1B	119.662
Kukri_c5357_323	1B	119.662
RAC875_rep_c70332_961	1B	119.662
Ra_c7324_527	1B	119.662
tplb0043a07_1521	1B	119.662
tplb0034e16_1165	1B	119.662
Excalibur_c10111_85	1B	119.662
Excalibur_rep_c68706_1084	1B	119.662
Excalibur_c10111_127	1B	119.662
tplb0043a07_880	1B	119.662
tplb0034e16_925	1B	119.662
wsnp_Ex_rep_c67098_65573819	1B	119.662
IAAV2619	1B	120.905
tplb0053e09_1284	1B	121.526
BS00094237_51	1B	121.526
CAP11_c6406_71	1B	121.526
CAP11_c6406_104	1B	121.526
Ra_c18630_284	1B	123.367
TA004946-0577	1B	123.367
BobWhite_c2027_215	1B	123.367
IAAV1549	1B	123.367
RAC875_c15593_1421	1B	123.367
RAC875_c17188_1696	1B	123.367
Excalibur_c11980_619	1B	123.367
Excalibur_c96904_336	1B	123.367
RAC875_c38646_985	1B	123.367
BobWhite_c2027_84	1B	123.367
BS00069044_51	1B	123.367
Excalibur_rep_c67747_629	1B	123.367
GENE-0371_208	1B	123.367
IAAV1167	1B	123.367
Kukri_c39223_831	1B	123.367
Tdurum_contig42491_750	1B	123.367
wsnp_Ex_c27176_36393952	1B	123.367
Tdurum_contig93532_89	1B	123.367
Tdurum_contig32775_78	1B	123.367
Kukri_c4453_1248	1B	123.367
wsnp_Ex_c34765_43024979	1B	123.367
TA002362-0954	1B	123.367
Ex_c25733_348	1B	123.985
RAC875_c818_1185	1B	123.985
IAAV5863	1B	123.985
Excalibur_c13879_930	1B	123.985
IAAV7428	1B	123.985
RAC875_c27273_334	1B	123.985
wsnp_Ku_rep_c107952_93214466	1B	123.985
BS00021934_51	1B	128.29
Kukri_c25512_53	1B	134.494
BS00077498_51	1B	134.494
BS00077499_51	1B	134.494
wsnp_Ex_c13878_21738866	1B	135.729
D_contig12192_450	1B	135.729
BS00068077_51	1B	135.729
BS00094562_51	1B	135.729
IACX8359	1B	135.729
IACX5803	1B	135.729
RFL_Contig2971_282	1B	135.729
Tdurum_contig8840_575	1B	135.729
wsnp_Ex_c26296_35541303	1B	135.729
wsnp_JD_c14411_14148961	1B	135.729
IACX2984	1B	135.729
wsnp_CAP7_c266_144809	1B	135.729
Tdurum_contig8840_540	1B	135.729
wsnp_RFL_Contig395_4387107	1B	135.729
BS00035268_51	1B	135.729
Excalibur_c49496_705	1B	135.729
IAAV565	1B	135.729
Tdurum_contig8840_237	1B	135.729
RFL_Contig16_132	1B	135.729
Tdurum_contig75731_537	1B	137.691
Kukri_c18410_496	1B	138.304
BS00023173_51	1B	138.304
wsnp_Ra_rep_c109381_92361154	1B	138.304
BS00028476_51	1B	138.304
BS00064052_51	1B	138.304
BS00077831_51	1B	139.539
wsnp_CAP7_c4778_2155754	1B	139.539
BS00071893_51	1B	142.01
Kukri_c36758_140	1B	142.01
TA004059-0492	1B	142.01
BS00032039_51	1B	143.852
Kukri_rep_c89128_138	1B	143.852
BS00012012_51	1B	143.852
BS00015519_51	1B	143.852
Kukri_c10121_498	1B	143.852
wsnp_Ex_c4774_8519623	1B	143.852
Kukri_c44392_88	1D	0
RAC875_c56811_258	1D	0.641061
BobWhite_rep_c48890_184	1D	1.25459
Jagger_c3179_499	1D	1.25459
wsnp_Ex_c8052_13645549	1D	3.71055
Ex_c8052_817	1D	3.71055
Ku_c14149_2240	1D	3.71055
Excalibur_c8052_1867	1D	3.71055
Excalibur_c8052_201	1D	3.71055
RAC875_c16352_594	1D	13.2589
RFL_Contig5639_1168	1D	13.8959
BobWhite_c48447_529	1D	14.517
RFL_Contig1338_2062	1D	14.517
D_contig57829_235	1D	14.517
D_GBF1XID01C7T2Q_63	1D	14.517
Kukri_c23473_534	1D	14.517
BS00029609_51	1D	14.517
Excalibur_c15692_532	1D	14.517
RAC875_c23587_548	1D	14.517
RAC875_c23587_447	1D	14.517
Excalibur_c101903_734	1D	14.517
IAAV6247	1D	14.517
BS00074370_51	1D	14.517
Excalibur_c16851_142	1D	15.1306
BobWhite_c27474_65	1D	15.1306
BS00089269_51	1D	15.1306
Excalibur_c5892_1129	1D	15.1306
wsnp_Ex_c7252_12454704	1D	15.1306
wsnp_Ra_c1020_2062200	1D	15.1306
Excalibur_c4876_832	1D	15.1306
BS00089270_51	1D	15.1306
tplb0061f07_1411	1D	15.1306
Kukri_c2464_560	1D	15.1306
CAP8_c2401_433	1D	15.7517
D_GBF1XID01CJH0V_94	1D	17.6159
RAC875_c7752_145	1D	17.6159
RAC875_c7752_549	1D	17.6159
RAC875_c7752_2913	1D	17.6159
RAC875_c7752_1223	1D	17.6159
D_F5XZDLF02I14SZ_56	1D	17.6159
Ex_c6145_1877	1D	17.6159
Ku_c11525_211	1D	18.8432
Excalibur_rep_c75168_337	1D	19.4643
CAP12_c46_333	1D	19.4643
BS00104199_51	1D	20.6991
BS00022178_51	1D	20.6991
BS00023049_51	1D	20.6991
Kukri_c19257_78	1D	20.6991
CAP8_c1305_148	1D	23.1703
Kukri_c46169_294	1D	23.1703
Excalibur_c48750_124	1D	23.7838
Excalibur_c24303_1145	1D	23.7838
wsnp_RFL_Contig4025_4499792	1D	23.7838
Excalibur_c24303_268	1D	23.7838
BobWhite_c1764_139	1D	23.7838
IAAV5327	1D	23.7838
D_contig08749_250	1D	25.7078
IAAV7510	1D	26.9902
IACX9354	1D	26.9902
D_F1BEJMU01DOR77_203	1D	27.6075
Kukri_c33670_506	1D	27.6075
Kukri_c33670_261	1D	27.6075
D_contig13475_402	1D	27.6075
Kukri_c22313_166	1D	27.6075
TA006032-0960	1D	27.6075
wsnp_Ku_c19622_29138795	1D	38.1923
Kukri_rep_c112035_340	1D	39.4195
BS00012392_51	1D	40.0606
BS00019365_51	1D	40.0606
Kukri_rep_c112609_711	1D	43.7711
TA001371-0399	1D	44.3961
RFL_Contig5383_466	1D	45.0173
Kukri_c18350_208	1D	45.0173
wsnp_Ex_rep_c70574_69491038	1D	45.0173
Kukri_c18350_151	1D	45.0173
RAC875_c2341_1450	1D	45.0173
RAC875_c55697_195	1D	45.0173
RAC875_c7341_144	1D	45.0173
BobWhite_rep_c65565_359	1D	45.0173
BS00022962_51	1D	45.6346
Kukri_c7476_415	1D	45.6346
Excalibur_rep_c108057_435	1D	45.6346
Excalibur_c54055_694	1D	47.4988
RAC875_rep_c105196_532	1D	48.1161
BS00038418_51	1D	49.9574
BS00066446_51	1D	55.5015
TA004358-0724	1D	59.8066
RAC875_c3604_1527	1D	59.8066
wsnp_Ex_c1609_3069103	1D	59.8066
RAC875_c51177_261	1D	59.8066
wsnp_Ex_c57601_59245549	1D	59.8066
wsnp_Ex_c57601_59245965	1D	59.8066
wsnp_Ex_c6920_11929748	1D	59.8066
wsnp_Ku_c5560_9851459	1D	59.8066
wsnp_Ku_c5560_9853214	1D	59.8066
Excalibur_c19237_895	1D	59.8066
wsnp_Ex_c26626_35864468	1D	59.8066
RFL_Contig3622_1217	1D	59.8066
wsnp_Ex_c27290_36498531	1D	59.8066
wsnp_Ex_c6920_11928994	1D	59.8066
wsnp_Ex_c6920_11929922	1D	59.8066
wsnp_Ex_c27290_36498462	1D	59.8066
IAAV7745	1D	59.8066
wsnp_Ex_c1318_2520706	1D	59.8066
RAC875_c43831_91	1D	59.8066
wsnp_Ex_c25974_35235456	1D	59.8066
BS00030251_51	1D	59.8066
Ku_c5560_2665	1D	59.8066
wsnp_Ku_c2624_4986980	1D	59.8066
wsnp_Ex_c1318_2519998	1D	59.8066
wsnp_JD_c8173_9207415	1D	59.8066
wsnp_Ex_c13164_20793506	1D	59.8066
BS00030252_51	1D	59.8066
wsnp_Ex_c6920_11929171	1D	59.8066
BobWhite_c10977_834	1D	59.8066
D_GBF1XID01DNWRS_378	1D	59.8066
RAC875_c54260_127	1D	59.8066
BS00004282_51	1D	59.8066
BS00014671_51	1D	59.8066
D_contig06122_208	1D	59.8066
wsnp_Ex_c57601_59245380	1D	59.8066
wsnp_Ku_c7266_12551048	1D	59.8066
BS00079095_51	1D	59.8066
IAAV2840	1D	59.8066
Ra_c69361_411	1D	59.8066
BS00082503_51	1D	61.0338
wsnp_Ex_rep_c69024_67924125	1D	61.0338
IAAV868	1D	61.0338
Kukri_c29121_654	1D	61.0338
wsnp_Ex_c3831_6966926	1D	61.0338
IACX5695	1D	61.0338
wsnp_Ex_rep_c66423_64641115	1D	61.0338
GENE-0315_356	1D	61.0338
GENE-0511_484	1D	61.0338
Kukri_c6051_640	1D	61.0338
RAC875_c49612_102	1D	61.0338
RAC875_c87321_108	1D	61.0338
wsnp_Ex_c15396_23659859	1D	61.0338
wsnp_Ex_c18665_27541568	1D	61.0338
BobWhite_c6998_365	1D	61.0338
BS00066188_51	1D	61.0338
Kukri_c12758_2101	1D	61.0338
Kukri_c25138_1155	1D	61.0338
RAC875_c4135_1028	1D	61.0338
wsnp_Ex_c12447_19847242	1D	61.0338
wsnp_Ex_c4808_8584315	1D	61.0338
wsnp_Ex_rep_c66423_64640941	1D	61.0338
wsnp_Ra_c4135_7565040	1D	61.0338
BS00021702_51	1D	61.0338
wsnp_Ex_c8188_13842273	1D	61.0338
wsnp_Ex_c3293_6072122	1D	61.0338
BS00022768_51	1D	61.0338
Excalibur_c23155_327	1D	61.0338
wsnp_Ex_c3831_6965890	1D	61.0338
RAC875_c35846_671	1D	61.0338
CAP11_c3464_68	1D	61.0338
GENE-0315_211	1D	61.0338
D_GA8KES401EYUM8_190	1D	61.0338
BS00018250_51	1D	61.0338
BS00075001_51	1D	61.0338
Excalibur_c48317_242	1D	61.0338
Excalibur_c50856_63	1D	61.0338
IAAV7473	1D	61.0338
Ra_c21676_178	1D	61.0338
Excalibur_c8188_693	1D	61.0338
IAAV5841	1D	61.0338
BS00058554_51	1D	61.0338
D_contig32652_163	1D	61.0338
Excalibur_c8188_243	1D	61.0338
GENE-0511_161	1D	61.0338
TA004476-0719	1D	61.0338
BS00066855_51	1D	72.9086
BS00073257_51	1D	73.5337
BS00003816_51	1D	73.5337
BS00040568_51	1D	73.5337
RAC875_c30203_57	1D	91.0971
BS00020363_51	1D	91.0971
RAC875_c28211_403	1D	103.363
RAC875_c510_923	2A.1	0
BS00021706_51	2A.1	19.2676
Kukri_c14598_614	2A.1	19.2676
wsnp_Ex_c1481_2831499	2A.1	24.3483
wsnp_Ex_rep_c93362_82371808	2A.1	24.9813
RAC875_c54668_102	2A.1	24.9813
wsnp_Ex_rep_c93362_82371891	2A.1	24.9813
D_F5XZDLF01EFGMN_252	2A.1	24.9813
CAP11_rep_c9060_520	2A.1	24.9813
Tdurum_contig17952_645	2A.1	24.9813
wsnp_CAP8_rep_c9132_3977980	2A.1	24.9813
BobWhite_c58481_104	2A.1	24.9813
Kukri_c31508_91	2A.1	24.9813
RAC875_c62936_139	2A.1	24.9813
TA012416-0590	2A.1	24.9813
wsnp_CAP8_c2110_1147974	2A.1	24.9813
GENE-1177_195	2A.1	24.9813
CAP8_rep_c8022_270	2A.1	24.9813
Tdurum_contig54657_696	2A.1	26.2085
CAP11_c2293_200	2A.1	26.8258
Kukri_rep_c104307_905	2A.1	31.7803
BS00073381_51	2A.1	31.7803
BS00079035_51	2A.1	31.7803
Excalibur_c92241_336	2A.1	31.7803
Excalibur_c15740_1106	2A.1	31.7803
RAC875_c31045_882	2A.1	31.7803
wsnp_Ex_c15740_24096817	2A.1	31.7803
RAC875_c31045_841	2A.1	31.7803
BobWhite_c48481_81	2A.1	31.7803
BS00022982_51	2A.1	31.7803
BS00066756_51	2A.1	31.7803
BS00070798_51	2A.1	31.7803
BS00073382_51	2A.1	31.7803
Excalibur_rep_c67994_169	2A.1	31.7803
IACX8060	2A.1	31.7803
RAC875_rep_c78518_198	2A.1	31.7803
wsnp_Ex_c22202_31392780	2A.1	31.7803
BS00079036_51	2A.1	31.7803
BS00070797_51	2A.1	31.7803
wsnp_Ex_c866_1684236	2A.1	49.3437
BS00064887_51	2A.1	64.1356
Excalibur_c12169_1088	2A.1	64.1356
Excalibur_c66007_385	2A.1	64.1356
wsnp_Ex_c4847_8646784	2A.1	64.7646
RFL_Contig5917_2369	2A.1	64.7646
wsnp_Ex_c36242_44232473	2A.1	64.7646
wsnp_Ex_c4847_8646583	2A.1	64.7646
IAAV2376	2A.1	64.7646
TA013564-0487	2A.1	64.7646
BS00043083_51	2A.1	64.7646
IACX6028	2A.1	64.7646
RFL_Contig1512_1420	2A.1	64.7646
wsnp_Ex_c36242_44232305	2A.1	64.7646
BobWhite_c14476_80	2A.1	65.3781
Ex_c721_2374	2A.1	65.3781
wsnp_Ex_c20370_29434410	2A.1	65.3781
Ex_c721_2127	2A.1	65.3781
Kukri_c5375_435	2A.1	65.3781
Excalibur_c50934_159	2A.1	65.3781
Ra_c2655_504	2A.1	65.3781
Kukri_c29034_492	2A.1	65.9954
BobWhite_c26259_248	2A.1	65.9954
Tdurum_contig45580_3981	2A.1	65.9954
wsnp_Ex_c1767_3341220	2A.1	65.9954
GENE-1220_457	2A.1	65.9954
Kukri_rep_c101016_905	2A.1	65.9954
Tdurum_contig62976_84	2A.1	65.9954
tplb0059a15_417	2A.1	65.9954
wsnp_CD453913A_Ta_2_1	2A.1	65.9954
[truncated: 9,521 more rows]

## Sheet: Table S2
Table S2 Distribution of loci in the linkage map for the Diamont/TD-14 DH population
	Genome
Group	A	B	D	Total	%
1	950	801	178	1929	16.7462
2	706	1062	257	2025	17.5797
3	476	1146	64	1686	14.6367
4	374	405	24	803	6.97109
5	692	869	123	1684	14.6193
6	597	856	107	1560	13.5428
7	628	1120	84	1832	15.9042
Total	4423	6259	837	11519
%	38.3974	54.3363	7.26626

## Sheet: Table S3
Table S3 Di-genic epistatic QTL analysis for the Diamont/TD-14 DH population
Race - Location Combinations	Chr1	Chr2	QIMEa							QICEb
			Pos1c	Pos2	LOD	PVE (%)d	Add1e	Add2	AddbyAdd	Pos1	Pos2	LOD	PVE (%)	Add1	Add2	AddbyAdd
T2_LSI_Mor	1B	7A	10	2	3.9962	5.3867	0.1689	-0.5954	-11.4677
T2_LSI_Swift	1B	7A	12	2	4.529	9.0295	-2.168	-1.6729	-15.9441
T2_LSI_Mean	1B	7A	12	2	4.4695	7.4756	-1.0269	-1.2509	-13.7415
T2_LSI_Mor	2B	6B	68	124	3.8884	5.2507	2.9151	4.0645	10.3961
T2_LSI_Swift	2B	6B	68	124	5.1776	10.6868	5.2684	7.2485	15.6025
T2_LSI_Mean	2B	6B	68	124	4.8019	8.2379	4.0982	5.6816	13.0444
T9_LSI_Swift	2D	6B	22	128	3.7857	5.4451	-2.8053	1.9026	11.5978
T9_LSI_Mean	2D	6B	22	128	4.2851	8.7741	-0.5559	1.3129	10.5466
T39_LSI_Swift	2D	6B	22	128	4.6315	8.4087	-1.9135	2.0803	13.8526
T39_LSI_Mean	2D	6B	24	128	4.3065	10.9788	-0.3692	0.9591	11.4746
T9_LSI_Swift	2D	7D.2	82	38	4.1041	6.7703	3.4539	2.1486	-13.3721
T9_LSI_Mean	2D	7D.2	82	38	3.7564	9.6293	3.4505	0.4523	-10.9643
T39_LSI_Swift	2D	7D.2	78	38	3.8688	9.2714	3.9163	1.2504	-14.747
T9_LSI_Swift	3A	6B	58	90	3.7534	4.9338	1.359	-0.9513	11.7688
T39_LSI_Mor	3A	6B	58	90	4.1086	7.8466	-1.273	-2.3175	9.7398
T39_LSI_Mean	3A	6B	58	90	4.0028	9.7402	-0.7241	-1.3227	10.8461
T9_LSI_Swift	3B.1	7A	44	0	4.0983	7.8677	4.3488	-1.8617	13.6533
T9_LSI_Mean	3B.1	7A	44	0	3.7386	10.7252	2.9602	-1.4325	11.2372
T39_LSI_Swift	3B.1	7A	42	0	5.3384	12.2467	1.6446	-1.6401	17.0418
T39_LSI_Mean	3B.1	7A	44	0	4.7087	14.3075	2.1078	-1.9483	12.9005
T9_LSI_Mor	4D.1	6B	2	0	4.4077	7.8228	-1.5021	-3.6947	-9.7877
T9_LSI_Swift	4D.1	6B	2	0	3.6514	5.4782	-1.1274	-3.5311	-11.4112
T9_LSI_Mean	4D.1	6B	2	0	4.3967	10.0625	-1.3205	-3.4	-10.6317
T2_LSI_Mor	4D.2	5B.1	26	14	4.4128	6.9539	-2.1066	5.1869	-11.6172
T2_LSI_Swift	4D.2	5B.1	26	10	5.274	11.497	-3.7176	4.6233	-17.1523
T2_LSI_Mean	4D.2	5B.1	26	10	5.1316	9.9278	-3.0316	4.9561	-14.6824
T2_LSI_Mor	5B.1	7B	20	0	7.1222	34.0492	6.001	27.3807	6.1828	20	0	7.1222	76.7996	6.001	27.3807	6.1828
T2_LSI_Swift	5B.1	7B	20	6	8.7958	55.5541	5.8489	39.2111	5.8624	20	0	8.9914	44.0185	0.1177	39.1363	5.7303
T2_LSI_Mean	5B.1	7B	20	0	10.4884	46.6847	5.8931	33.3879	6.0046	20	0	10.4884	78.9061	5.8931	33.3879	6.0046
a QIME = QTL IciMapping, Interval Mapping - Epistasis Module
b QICE = QTL IciMapping, Inclusive Composite Interval Mapping - Epistasis Module
c position in cM
d percent variation explained (r2)
e additive effect

## Sheet: Table S4
Table S4 Linkage map and phenotypic data used for QTL analyses
Locus_Name	Linkage Group	Position (cM)	DIAXTD14*A0001	DIAXTD14*A0010	DIAXTD14*A0013	DIAXTD14*A0018	DIAXTD14*A0022	DIAXTD14*A0023	DIAXTD14*A0024	DIAXTD14*A0058	DIAXTD14*A0061	DIAXTD14*A0065	DIAXTD14*A0074	DIAXTD14*A0076	DIAXTD14*A0078	DIAXTD14*A0081	DIAXTD14*A0082	DIAXTD14*A0084	DIAXTD14*A0087	DIAXTD14*A0105	DIAXTD14*A0107	DIAXTD14*A0113	DIAXTD14*A0134	DIAXTD14*A0140	DIAXTD14*A0141	DIAXTD14*A0142	DIAXTD14*A0148	DIAXTD14*A0149	DIAXTD14*A0156	DIAXTD14*A0157	DIAXTD14*A0159	DIAXTD14*A0167	DIAXTD14*B0029	DIAXTD14*B0030	DIAXTD14*B0031	DIAXTD14*B0035	DIAXTD14*B0041	DIAXTD14*B0042	DIAXTD14*B0048	DIAXTD14*B0090	DIAXTD14*B0093	DIAXTD14*B0094	DIAXTD14*B0129	DIAXTD14*B0162	DIAXTD14*B0165	DIAXTD14*B0166	DIAXTD14*B0184	DIAXTD14*B0185	DIAXTD14*B0187
BS00033750_51	1A	0	-	B	A	A	A	B	B	B	A	A	B	A	B	A	B	B	A	B	A	A	A	A	B	A	A	B	A	B	B	A	B	A	B	A	-	B	A	A	A	B	A	-	B	A	A	A	A
CAP11_rep_c7878_143	1A	2.74247	B	B	A	A	A	B	B	B	A	A	B	A	B	A	B	B	A	B	A	A	A	A	B	A	A	B	A	B	B	A	B	A	B	A	B	B	A	A	A	B	A	-	B	B	A	A	A
TA001286-0611-w	1A	6.47611	B	B	A	A	A	B	B	B	A	A	B	A	B	A	B	B	A	B	A	A	A	A	B	A	A	B	A	B	B	A	B	A	B	A	B	B	A	A	A	B	A	-	B	B	A	A	A
RFL_Contig3481_1669	1A	6.47611	B	B	A	A	A	B	B	B	A	A	B	A	B	A	B	B	A	B	A	A	A	A	B	A	A	B	A	B	B	A	B	A	B	A	B	B	A	A	A	B	A	-	B	B	A	A	A
Tdurum_contig43475_155	1A	8.99395	B	B	A	A	A	B	B	B	A	A	B	A	B	A	B	B	A	B	A	A	A	A	B	A	A	B	A	B	B	A	B	A	B	A	B	B	A	A	A	B	A	-	A	B	A	A	A
D_contig33959_220	1A	8.99395	B	B	A	A	A	B	B	B	A	A	B	A	B	A	B	B	A	B	A	A	A	A	B	A	A	B	A	B	B	A	B	-	B	A	B	B	A	A	-	B	A	-	A	B	A	A	A
Excalibur_c5139_198	1A	16.3806	B	B	A	A	A	B	A	B	A	A	B	A	B	A	B	B	B	B	A	A	A	A	B	A	A	B	A	B	B	A	B	A	B	A	B	B	B	A	A	B	A	-	A	B	A	A	A
Tdurum_contig14847_354	1A	17.6154	B	B	A	A	A	B	A	B	A	A	B	A	B	A	B	B	B	B	A	A	A	A	B	A	A	B	A	B	B	A	B	A	B	A	B	B	B	A	A	B	A	-	A	B	A	A	A
Tdurum_contig43943_1165	1A	17.6154	B	B	A	A	A	B	A	B	A	A	B	A	B	A	B	B	B	B	A	A	A	A	B	A	A	B	A	B	B	A	B	A	B	A	B	B	B	A	A	B	A	-	A	B	A	A	A
BS00010267_51	1A	18.2365	B	B	A	B	A	B	A	B	A	A	B	A	B	A	B	B	B	B	A	A	A	A	B	A	A	B	A	B	B	A	B	A	B	A	B	B	B	A	A	B	A	-	A	B	A	A	A
BS00110709_51	1A	24.48	B	B	A	B	A	B	A	B	A	A	B	A	B	B	B	A	B	B	A	A	A	A	B	A	A	B	A	B	B	A	B	A	B	A	B	B	B	A	A	B	B	-	A	B	A	A	A
BS00089514_51	1A	25.0973	B	B	A	B	A	B	A	B	A	A	B	A	B	B	B	A	B	B	A	A	A	A	B	A	A	B	A	B	B	A	B	A	A	A	B	B	B	A	A	B	B	-	A	B	A	A	A
wsnp_Ex_c19717_28713417	1A	28.1876	B	B	A	B	A	B	A	B	A	A	B	A	B	B	B	A	B	B	A	A	A	A	B	B	A	B	A	B	B	A	B	A	A	A	B	B	B	B	A	B	B	-	A	B	A	A	A
BS00079071_51	1A	28.8049	B	B	A	B	A	B	A	B	A	A	B	A	B	B	B	A	B	B	A	A	A	A	B	B	A	B	A	B	B	A	B	A	A	A	B	B	B	B	A	B	B	-	A	B	A	A	A
BS00098484_51	1A	32.5154	B	B	A	B	A	B	A	B	A	A	B	A	B	B	B	A	B	B	A	A	A	A	B	B	A	B	B	B	B	A	B	A	A	A	B	B	B	B	A	B	B	-	A	B	A	A	A
Excalibur_c20777_428	1A	33.1328	B	B	A	B	A	B	A	B	A	A	B	A	B	B	B	A	B	B	A	A	A	A	B	B	A	B	B	B	B	A	B	A	A	A	B	B	B	B	A	B	B	-	A	B	A	A	A
Tdurum_contig29484_628	1A	33.7501	B	B	A	B	A	B	A	B	A	A	B	A	B	B	B	A	B	B	A	A	A	A	B	B	A	B	B	B	B	A	B	A	A	A	B	B	B	B	A	B	B	-	A	B	A	A	A
RAC875_c54245_88	1A	33.7501	B	B	A	B	A	B	A	B	A	A	B	A	B	B	B	A	B	B	A	A	A	A	B	B	A	B	B	B	B	A	B	A	A	A	B	B	B	B	A	B	B	-	A	B	A	A	A
IACX5892	1A	34.383	B	B	A	B	A	B	A	B	A	A	B	A	B	B	B	A	B	B	A	A	A	A	B	B	A	B	B	B	B	A	B	A	A	A	B	B	B	B	A	B	B	-	A	B	A	A	A
BS00082266_51	1A	34.383	B	B	A	B	A	B	A	B	A	A	B	A	B	B	B	A	B	B	A	A	A	A	B	B	A	B	B	B	B	A	B	A	A	A	B	B	B	B	A	B	B	-	A	B	A	A	A
BS00064608_51	1A	36.8695	B	B	A	B	A	B	A	B	A	A	B	A	B	B	B	A	B	B	A	A	A	A	B	B	A	B	B	B	B	A	B	A	A	A	B	B	B	B	A	B	B	-	A	B	A	A	A
Excalibur_c11941_612	1A	39.9791	B	B	A	B	A	B	A	B	A	A	B	A	B	B	B	A	A	B	A	B	A	A	B	B	A	B	B	B	B	A	B	A	A	A	B	B	B	B	A	B	B	-	A	B	A	A	A
wsnp_Ex_c5323_9408829	1A	40.5964	A	B	A	B	A	B	A	B	A	A	B	A	B	B	B	A	A	B	A	B	A	A	B	B	A	B	B	B	B	A	B	A	A	A	B	B	B	B	A	B	B	-	A	B	A	A	A
BS00065005_51	1A	42.4491	A	B	A	B	A	A	A	B	A	A	B	A	B	B	B	A	A	B	A	B	A	A	B	B	A	B	B	B	B	A	B	A	A	A	B	B	B	B	A	B	B	-	A	B	A	A	A
Excalibur_c10689_254	1A	42.4491	A	B	A	B	A	A	A	B	A	A	B	A	B	B	B	A	A	B	A	B	A	A	B	B	A	B	B	B	B	A	B	A	A	A	B	B	B	B	A	B	B	-	A	B	A	A	A
Tdurum_contig8382_300	1A	43.684	A	B	A	B	A	A	A	B	A	A	A	A	B	B	B	A	A	B	A	B	A	A	B	B	A	B	B	B	B	A	B	A	A	A	B	B	B	B	A	B	B	-	A	B	A	A	A
Kukri_c31964_109	1A	43.684	A	B	A	B	A	A	A	B	A	A	A	A	B	B	B	A	A	B	A	B	A	A	B	B	A	B	B	B	B	A	B	A	A	A	B	B	B	B	A	B	B	-	A	B	A	A	A
RAC875_rep_c107325_644	1A	44.3051	A	B	A	B	A	A	A	B	A	A	A	A	B	B	B	A	A	B	A	B	B	A	B	B	A	B	B	B	B	A	B	A	A	A	B	B	B	B	A	B	B	-	A	B	A	A	A
Excalibur_rep_c100567_692	1A	44.3051	A	B	A	B	A	A	A	B	A	A	A	A	B	B	B	A	A	B	A	B	B	A	B	B	A	B	B	B	B	A	B	A	A	A	B	B	B	B	A	B	B	-	A	B	A	A	A
GENE-0002_856	1A	44.9224	A	B	A	B	A	A	A	B	A	A	A	A	B	B	B	A	A	B	A	B	B	A	B	B	A	B	B	B	B	A	B	A	A	A	B	B	B	B	A	B	B	-	A	B	A	A	A
Ra_c22663_367	1A	46.7751	A	B	A	B	A	A	A	B	A	A	A	A	B	B	B	A	A	B	A	B	B	A	B	B	A	B	B	B	B	A	B	A	A	A	B	B	B	B	A	B	B	-	B	B	A	A	A
Excalibur_rep_c77404_218	1A	46.7751	A	B	A	B	A	A	A	B	A	A	A	A	B	B	B	A	A	B	A	B	B	A	B	B	A	B	B	B	B	A	B	A	A	A	B	B	B	B	A	B	B	-	B	B	A	A	A
Excalibur_rep_c85213_146	1A	46.7751	A	B	A	B	A	A	A	B	A	A	A	A	B	B	B	A	A	B	A	B	B	A	B	B	A	B	B	B	B	A	B	A	A	A	B	B	B	B	A	B	B	-	B	B	A	A	A
Kukri_c7579_559	1A	46.7751	A	B	A	B	A	A	A	B	A	A	A	A	B	B	B	A	A	B	A	B	B	A	B	B	A	B	B	B	B	A	B	A	A	A	B	B	B	B	A	B	B	-	B	B	A	A	A
IAAV8987	1A	47.3963	A	B	A	B	A	A	A	B	A	A	A	A	B	B	B	A	A	B	A	B	B	A	B	B	A	B	B	B	B	A	B	A	A	A	B	B	B	B	A	B	B	-	B	B	A	A	A
Kukri_c23985_166	1A	48.0136	A	B	A	B	A	A	A	A	A	A	A	A	B	B	B	A	A	B	A	B	B	A	B	B	A	B	B	B	B	A	B	A	A	A	B	B	B	B	A	B	B	-	B	B	A	A	A
Ex_c68770_506	1A	48.6386	A	B	A	B	-	A	A	A	A	A	A	A	B	B	B	A	A	B	A	B	B	A	B	B	A	B	B	B	B	A	B	A	A	A	B	B	B	B	A	B	B	-	B	B	A	A	A
RAC875_c46269_387	1A	48.6386	A	B	A	B	-	A	A	A	A	A	A	A	B	B	B	A	A	B	A	B	B	A	B	B	A	B	B	B	B	A	B	A	A	A	B	B	B	B	A	B	B	-	B	B	A	A	A
RAC875_c37183_331	1A	48.6386	A	B	A	B	B	A	A	A	A	A	A	A	B	B	B	A	A	B	A	B	B	A	B	B	A	B	B	B	B	A	B	A	A	A	B	B	B	B	A	B	B	-	B	B	A	A	A
wsnp_BF478737A_Ta_2_1	1A	49.2637	A	B	A	B	B	A	A	A	A	A	A	A	B	B	B	A	A	B	A	B	B	A	B	B	A	B	B	B	B	A	B	A	A	A	B	B	B	B	A	A	B	-	B	B	A	A	A
Kukri_c24897_140	1A	49.2637	A	B	A	B	B	A	A	A	A	A	A	A	B	B	B	A	A	B	A	B	B	A	B	B	A	B	B	B	B	A	B	A	A	A	B	B	B	B	A	A	B	-	B	B	A	A	A
Ex_c17168_1216	1A	49.8887	A	B	A	B	B	A	A	A	A	A	A	A	B	B	B	A	A	B	A	B	B	A	B	B	A	B	B	B	B	A	B	A	A	A	B	B	B	B	A	A	B	-	B	B	A	A	A
Tdurum_contig10996_2485	1A	50.5098	A	B	A	B	B	A	A	A	A	A	A	A	B	B	B	A	A	B	A	B	B	A	B	B	A	B	B	B	B	A	B	A	A	A	B	B	B	B	A	A	B	-	B	B	A	A	A
wsnp_BF475149A_Ta_2_1	1A	51.1468	A	B	B	B	B	A	A	A	A	A	A	A	B	B	B	A	A	B	A	B	B	A	B	B	A	B	B	B	B	A	B	A	A	A	B	B	B	B	A	A	B	-	B	B	A	A	A
IACX293	1A	51.1468	A	B	B	B	B	A	A	A	A	A	A	A	B	B	B	A	A	B	A	B	B	A	B	B	A	B	B	B	B	A	B	A	A	A	B	B	B	B	A	A	B	-	B	B	A	A	A
Kukri_rep_c96140_621	1A	51.7641	A	B	B	B	B	A	A	A	A	A	A	A	B	B	B	A	A	B	A	B	B	A	B	B	A	B	B	B	B	A	B	A	A	A	B	B	B	B	A	A	B	-	B	B	A	A	A
TA004725-0348	1A	51.7641	A	B	B	B	B	A	A	A	A	A	A	A	B	B	B	A	A	B	A	B	B	A	B	B	A	B	B	B	B	A	B	A	A	A	B	B	B	B	A	A	B	-	B	B	A	A	A
Kukri_c20672_360	1A	53.6168	A	B	B	B	B	A	A	A	A	A	A	A	A	B	B	A	A	B	A	B	B	A	B	B	A	B	B	B	B	A	B	A	A	A	B	B	B	B	A	A	B	-	B	B	A	A	A
Excalibur_c13489_867	1A	53.6168	A	B	B	B	B	A	A	A	A	A	A	A	A	B	B	A	A	B	A	B	B	A	B	B	A	B	B	B	B	A	B	A	A	A	B	B	B	B	A	A	B	-	B	B	A	A	A
wsnp_Ex_c572_1138770	1A	54.2341	A	B	B	B	B	A	A	A	A	A	A	A	A	B	B	A	A	B	A	B	B	A	B	B	A	B	B	B	B	A	B	A	A	A	B	B	B	B	A	A	B	-	B	B	A	A	A
Kukri_c88698_296	1A	54.8515	A	B	B	B	B	A	A	A	A	A	A	A	A	B	B	A	A	B	A	B	B	A	B	B	A	B	B	B	B	A	B	A	A	B	B	B	B	B	A	A	B	-	B	B	A	A	A
IACX3496	1A	56.094	A	B	B	B	B	A	A	A	A	A	A	A	A	B	B	A	A	B	A	B	B	A	B	B	A	B	B	B	B	A	B	A	A	B	B	B	B	B	A	A	B	-	B	B	A	A	A
Kukri_c10453_875	1A	56.735	A	B	B	B	B	A	A	A	A	A	A	A	A	B	B	A	A	B	A	B	B	A	B	B	A	B	B	B	B	A	B	A	A	B	B	B	B	B	-	A	B	-	B	B	A	A	A
Excalibur_c56097_168	1A	57.372	A	B	B	B	B	A	A	A	A	B	A	A	A	B	B	A	A	B	A	B	B	A	B	B	A	B	B	B	B	A	B	A	A	B	B	B	B	B	A	A	B	-	B	B	A	A	A
Kukri_c3582_87	1A	57.9893	A	B	B	B	B	A	A	A	A	B	A	A	A	B	B	A	A	B	A	B	B	A	B	B	A	B	B	B	B	A	B	A	A	B	B	B	B	B	A	A	B	-	B	A	A	A	A
Excalibur_c49421_443	1A	58.6066	A	B	B	B	B	A	A	A	A	B	A	A	A	B	B	A	A	B	A	B	B	A	B	B	A	B	B	B	B	A	B	A	A	B	B	B	B	B	A	A	B	-	B	A	A	A	A
BS00031066_51	1A	59.8414	A	B	B	B	B	A	A	A	A	B	A	A	A	B	B	A	A	B	A	B	B	A	B	B	A	B	B	B	B	A	B	A	A	B	B	B	B	B	A	A	B	-	B	A	A	A	A
IACX3047	1A	62.9318	A	B	B	B	B	A	A	A	A	B	A	A	A	B	B	A	A	B	A	B	B	A	B	B	A	B	B	B	B	A	B	A	A	B	A	B	B	B	A	A	B	-	B	A	A	A	A
Ra_c105707_788	1A	63.5491	A	B	B	B	B	A	A	A	A	B	A	A	A	B	B	B	A	B	A	B	B	A	B	B	A	B	B	B	B	A	B	A	A	B	A	B	B	B	A	A	B	-	B	A	A	A	A
wsnp_Ex_rep_c109742_92411838	1A	64.7839	A	B	B	B	B	A	A	A	A	B	A	A	A	B	B	B	A	B	A	B	B	A	B	B	A	B	B	B	B	A	B	A	A	B	A	B	B	B	A	A	B	-	B	A	A	A	A
IACX5960	1A	66.0187	A	B	B	B	B	A	A	A	B	B	A	A	A	B	B	B	A	B	A	B	B	A	B	B	A	B	B	B	B	A	B	A	A	B	A	B	B	B	A	A	B	-	B	A	A	A	A
Kukri_c58155_786	1A	66.6399	A	B	B	B	B	A	A	A	B	B	A	A	A	B	B	B	A	B	A	B	B	A	B	B	A	B	B	B	B	A	B	A	A	B	A	B	B	B	A	A	B	-	B	A	A	A	A
BS00065325_51	1A	66.6399	A	B	B	B	B	A	A	A	B	B	A	A	A	B	B	B	A	B	A	B	B	A	B	B	A	B	B	B	B	A	B	A	A	B	A	B	B	B	A	A	B	-	B	A	A	A	A
RAC875_c24047_284	1A	66.6399	A	B	B	B	B	A	A	A	B	B	A	A	A	B	B	B	A	B	A	B	B	A	B	B	A	B	B	B	B	A	B	A	A	B	A	B	B	B	A	A	B	-	B	A	A	A	A
tplb0045g22_418	1A	67.2572	A	B	B	B	B	A	A	A	B	B	A	A	A	B	B	B	A	B	A	B	B	A	B	B	A	B	B	B	B	A	B	A	A	B	A	B	B	B	A	A	B	-	B	A	A	A	A
BS00096721_51	1A	67.2572	A	B	B	B	B	A	A	A	B	B	A	A	A	B	B	B	A	B	A	B	B	A	B	B	A	B	B	B	B	A	B	A	A	B	A	B	B	B	A	A	B	-	B	A	A	A	A
Kukri_rep_c105589_73	1A	67.2572	A	B	B	B	B	A	A	A	B	B	A	A	A	B	B	B	A	B	A	B	B	A	B	B	A	B	B	B	B	A	B	A	A	B	A	B	B	B	A	A	B	-	B	A	A	A	A
Excalibur_c3475_113	1A	67.2572	A	B	B	B	B	A	A	A	B	B	A	A	A	B	B	B	A	B	A	B	B	A	B	B	A	B	B	B	B	A	B	A	A	B	A	B	B	B	A	A	B	-	B	A	A	A	A
BS00081395_51	1A	67.8745	A	B	B	B	B	A	A	A	B	B	A	A	A	B	B	B	A	B	A	B	B	A	B	B	A	B	B	B	B	A	B	A	A	B	A	B	B	B	A	A	B	-	B	A	A	A	A
GENE-3454_74	1A	71.585	A	B	B	B	B	A	A	A	B	B	A	A	A	B	B	B	A	B	A	B	B	A	B	B	A	B	B	B	B	A	B	A	A	B	A	B	B	B	A	A	B	-	A	A	A	A	A
BobWhite_c12977_65	1A	72.2023	A	B	B	B	B	A	A	A	B	B	A	A	A	B	B	B	A	B	A	B	B	A	B	B	A	B	B	B	B	A	B	A	A	B	A	B	B	B	A	A	B	-	A	A	A	A	A
Kukri_c37343_250	1A	75.2927	A	B	B	B	B	A	A	A	B	B	A	A	A	B	B	B	A	B	A	B	B	A	B	B	A	B	B	B	B	A	B	A	A	B	A	B	B	B	A	A	B	-	A	A	A	A	A
Kukri_c56494_585	1A	75.2927	A	B	B	B	B	A	A	A	B	B	A	A	A	B	B	B	A	B	A	B	B	A	B	B	A	B	B	B	B	A	B	A	A	B	A	B	B	B	A	A	B	-	A	A	A	A	A
CAP12_c3602_91	1A	75.91	A	B	B	B	B	B	A	A	B	B	A	A	A	B	B	B	A	B	A	B	B	A	B	B	A	B	B	B	B	A	B	A	A	B	A	B	B	B	A	A	B	-	A	A	A	A	A
RAC875_c10083_800	1A	77.1525	A	B	B	B	B	B	A	A	B	B	A	A	A	B	B	B	A	B	A	B	B	A	B	B	A	B	B	B	B	A	B	A	A	B	A	B	B	B	A	A	B	-	A	A	A	A	A
GENE-0527_92	1A	77.7736	A	B	B	B	B	B	A	A	B	B	A	A	A	B	B	B	A	B	A	B	B	A	B	B	A	B	B	B	B	A	B	A	A	B	A	A	B	B	A	A	B	-	A	A	A	A	A
IACX1873	1A	77.7736	A	B	B	B	B	B	A	A	B	B	A	A	A	B	B	B	A	B	A	B	B	A	B	B	A	B	B	B	B	A	B	A	A	B	A	A	B	B	A	A	B	-	A	A	A	A	A
Kukri_c84024_375	1A	78.3948	A	B	B	B	B	B	A	A	B	B	A	A	A	B	B	B	A	B	A	B	B	A	B	B	A	B	B	B	B	A	B	A	A	B	A	A	B	B	A	A	B	-	A	A	A	A	A
BS00009104_51	1A	81.5044	B	B	B	B	B	B	A	A	B	B	A	A	A	B	B	B	A	B	A	B	B	B	B	B	A	B	B	B	B	A	B	A	A	B	A	A	B	B	A	A	B	-	A	A	A	A	A
RAC875_c15975_1208	1A	81.5044	B	B	B	B	B	B	A	A	B	B	A	A	A	B	B	B	A	B	A	B	B	B	B	B	A	B	B	B	B	A	B	A	A	B	A	A	B	B	A	A	B	-	A	A	A	A	A
Kukri_c49463_154	1A	82.1373	B	B	B	B	A	B	A	A	B	B	A	A	A	B	B	B	A	B	A	B	B	B	B	B	A	B	B	B	B	A	B	A	A	B	A	A	B	B	A	A	B	-	A	A	A	A	A
BS00054122_51	1A	89.1002	B	B	B	B	A	B	A	B	B	B	B	A	A	B	B	B	A	B	A	B	B	B	B	B	A	B	B	B	B	A	B	A	A	B	A	A	B	B	A	A	B	-	A	A	A	A	A
BobWhite_c16206_317	1A	89.7214	B	B	B	B	A	B	A	B	B	B	B	A	A	B	B	B	A	B	A	B	B	B	B	B	A	B	B	B	B	A	B	A	A	B	A	A	B	B	A	A	B	-	A	A	A	A	A
Excalibur_c97157_137	1A	89.7214	B	B	B	B	A	B	A	B	B	B	B	A	A	B	B	B	A	B	A	B	B	B	B	B	A	B	B	B	B	A	B	A	A	B	A	A	B	B	A	A	B	-	A	A	A	A	A
BobWhite_c23632_322	1A	90.3425	B	B	B	B	A	B	A	B	B	B	B	A	A	B	B	B	A	B	A	B	B	B	B	B	A	B	B	B	B	A	B	A	A	B	A	A	B	B	A	A	B	-	A	A	A	A	A
IACX5994	1A	90.9637	B	B	B	B	A	B	A	B	B	B	B	A	A	B	B	B	A	B	A	B	B	B	B	B	A	B	B	B	B	A	B	A	A	B	A	A	B	B	A	A	B	-	A	A	A	A	A
BobWhite_c721_74	1A	90.9637	B	B	B	B	A	B	A	B	B	B	B	A	A	B	B	B	A	B	A	B	B	B	B	B	A	B	B	B	B	A	B	A	A	B	A	A	B	B	A	A	B	-	A	A	A	A	A
Ra_c110766_321	1A	92.2062	B	B	B	B	A	B	A	B	B	B	B	A	A	B	B	B	A	A	A	B	B	B	B	B	A	B	B	B	B	A	B	A	A	B	A	A	B	B	A	A	B	-	A	A	A	A	A
Ex_c26688_969	1A	92.8432	B	B	B	B	A	B	A	B	B	B	B	A	A	B	B	B	A	A	A	B	B	B	B	B	A	B	B	B	B	A	B	A	A	B	A	A	B	B	A	A	B	-	A	-	A	A	A
BobWhite_c41272_159	1A	92.8432	B	B	B	B	A	B	A	B	B	B	B	A	A	B	B	B	A	A	A	B	B	B	B	B	A	B	B	B	B	A	B	A	A	B	A	A	B	B	A	A	B	-	A	A	A	A	A
BobWhite_c22134_398	1A	94.0856	B	B	B	B	A	B	A	B	B	B	B	A	A	B	B	B	A	A	A	B	B	B	B	B	A	B	B	B	B	A	B	A	A	B	A	A	B	B	A	A	B	-	A	A	A	B	A
wsnp_BE444359A_Ta_2_1	1A	94.703	B	B	B	B	A	B	A	B	B	B	B	A	A	B	B	B	A	A	A	B	B	B	B	B	A	B	B	B	B	A	B	A	A	B	A	A	B	B	A	A	B	-	B	A	A	B	A
Tdurum_contig63715_235	1A	95.3203	B	B	B	B	A	B	A	B	B	B	B	A	A	B	B	B	A	A	A	B	B	B	B	B	A	B	B	B	B	A	B	A	A	B	A	A	B	B	A	A	B	-	B	A	A	B	A
Tdurum_contig15967_90	1A	95.3203	B	B	B	B	A	B	A	B	B	B	B	A	A	B	B	B	A	A	A	B	B	B	B	B	A	B	B	B	B	A	B	A	A	B	A	A	B	B	A	A	B	-	B	A	A	B	A
Tdurum_contig51833_439	1A	95.9414	B	B	B	B	A	A	A	B	B	B	B	A	A	B	B	B	A	A	A	B	B	B	B	B	A	B	B	B	B	A	B	A	A	B	A	A	B	B	A	A	B	-	B	A	A	B	A
BS00036104_51	1A	95.9414	B	B	B	B	A	A	A	B	B	B	B	A	A	B	B	B	A	A	A	B	B	B	B	B	A	B	B	B	B	A	B	A	A	B	A	A	B	B	A	A	B	-	B	A	A	B	A
BobWhite_c34030_310	1A	96.5587	B	B	B	B	A	A	A	B	B	B	B	A	A	B	B	B	A	A	A	B	B	B	B	B	A	B	B	B	B	A	B	A	A	B	A	A	B	B	A	A	B	-	B	A	A	B	A
wsnp_Ex_c28149_37293117	1A	97.7936	B	B	B	B	A	A	A	B	B	B	B	A	A	B	B	B	A	A	A	B	B	B	B	B	A	B	B	B	B	A	B	A	A	B	A	A	B	B	A	A	B	-	B	A	A	B	A
wsnp_CAP11_c29_68486	1A	98.4147	B	B	B	B	A	A	A	B	B	B	B	A	A	B	B	B	A	A	A	B	B	B	B	B	A	B	B	B	B	A	B	A	A	B	A	A	B	B	A	A	B	-	B	A	A	B	A
RFL_Contig399_976	1A	99.0359	B	B	B	B	A	A	A	B	B	B	B	A	A	B	B	B	A	A	A	B	B	B	B	B	A	B	B	B	B	A	B	A	A	B	A	A	B	B	A	A	B	-	B	A	A	B	A
BS00030043_51	1A	100.9	B	B	B	B	A	A	A	B	A	B	B	A	A	B	B	B	A	A	A	B	B	B	B	B	A	B	B	B	B	A	B	A	A	B	A	A	B	B	B	A	B	-	B	A	A	B	A
Tdurum_contig11106_340	1A	107.183	B	B	B	B	A	A	A	B	A	B	B	A	A	B	B	B	A	A	A	B	B	B	B	B	A	B	B	B	B	A	B	A	A	B	B	A	B	B	B	A	B	-	B	A	A	B	A
RAC875_c7563_273	1A	109.701	B	B	B	B	A	A	A	B	A	A	B	A	A	B	B	B	-	A	A	B	B	B	B	B	A	B	B	B	B	A	B	A	A	B	B	A	B	B	B	A	B	-	B	A	A	B	A
wsnp_Ku_rep_c109724_94227136	1A	126.312	B	B	B	A	A	A	A	B	A	A	B	A	B	B	B	B	A	A	A	A	B	B	B	B	B	B	B	A	A	A	B	A	A	A	B	A	A	B	B	A	B	-	B	A	B	A	A
wsnp_Ex_c10903_17717179	1A	132.757	B	B	B	A	A	A	A	B	A	A	B	A	B	B	B	B	A	A	A	A	B	B	B	B	B	B	B	A	A	A	B	A	A	A	B	A	A	B	B	A	B	-	B	A	B	A	A
Excalibur_c23598_1632	1A	133.386	B	B	B	A	A	A	A	B	A	A	B	A	B	B	B	B	A	A	A	A	B	B	B	B	B	B	B	A	A	A	B	A	A	A	B	A	A	B	B	A	B	-	B	A	B	A	A
Kukri_c51781_199	1A	135.888	B	B	B	A	A	A	A	B	A	A	B	A	B	B	B	B	A	A	A	A	B	B	B	B	B	B	B	A	A	A	B	A	A	A	A	A	A	B	B	A	B	-	B	A	B	A	B
CAP7_c490_123	1A	136.521	B	B	B	A	A	A	A	B	A	A	B	A	B	B	B	B	A	A	A	A	B	B	B	B	B	B	B	A	A	B	B	A	A	A	A	A	A	B	B	A	B	-	B	A	B	A	B
Kukri_c8757_107	1A	137.15	B	B	B	A	A	A	A	B	A	A	B	A	B	B	B	B	A	A	A	A	B	B	B	B	B	B	B	A	A	B	B	A	A	A	A	A	A	B	B	A	B	-	B	A	B	A	B
Excalibur_c16947_81	1A	140.241	B	B	B	A	A	A	A	B	A	A	B	B	B	B	B	B	A	A	B	A	B	B	B	B	B	B	B	A	A	B	B	A	A	A	A	A	A	B	B	A	B	-	B	A	B	A	B
wsnp_Ex_c3264_6017750	1A	141.476	B	B	B	A	A	A	A	B	A	A	B	B	B	B	B	B	A	A	B	A	B	B	B	B	B	B	B	A	A	B	B	A	A	A	A	A	A	B	B	A	B	-	B	A	B	A	B
Tdurum_contig81011_244	1A	142.71	B	B	B	A	A	A	A	B	A	A	B	B	B	B	B	B	A	A	B	A	B	B	B	B	B	B	B	A	A	B	B	A	A	A	A	A	A	B	B	A	B	-	B	A	B	A	B
BS00022824_51	1A	150.173	B	B	B	A	A	A	A	B	A	A	B	B	B	B	B	B	A	A	B	A	B	B	B	B	A	B	B	A	B	B	B	A	B	A	A	A	A	B	B	B	B	-	A	A	B	A	B
wsnp_Ex_c9918_16332583	1A	150.79	B	B	B	A	A	A	A	B	A	A	B	B	B	B	B	B	A	A	B	A	B	B	B	B	A	B	B	A	B	B	B	A	B	A	A	A	A	B	B	B	B	-	A	A	B	A	B
wsnp_Ku_c5687_10068945	1A	152.025	B	B	B	A	A	A	A	B	A	A	B	B	B	B	B	B	A	A	B	A	B	B	B	B	A	B	B	A	B	B	B	A	B	A	A	A	A	B	B	B	B	-	A	A	B	A	B
BS00056823_51	1A	154.511	B	B	B	A	A	A	A	B	A	A	B	B	B	A	B	B	A	A	B	A	B	B	B	B	A	B	B	A	B	B	B	A	B	A	A	B	A	B	B	B	B	-	A	A	B	A	B
wsnp_Ra_c59303_60669172	1A	155.136	B	B	B	A	A	A	A	B	A	A	B	B	B	A	B	B	A	A	B	A	B	B	B	B	A	B	B	A	B	B	B	A	B	A	A	B	A	B	B	B	B	-	A	A	B	A	B
Kukri_c47559_289	1A	155.761	B	B	B	A	A	A	A	B	A	A	B	B	B	A	B	B	A	A	B	A	B	B	B	B	A	B	B	A	B	B	B	A	B	A	A	B	A	B	B	B	B	-	A	A	B	A	B
BS00063847_51	1A	155.761	B	B	B	A	A	A	A	B	-	A	B	B	B	A	B	B	A	A	B	-	B	B	B	B	A	B	B	A	B	B	B	A	B	A	A	B	A	B	B	B	B	-	A	A	B	A	B
BS00021697_51	1A	156.407	B	B	B	A	A	A	A	B	A	A	B	B	B	A	B	B	A	A	B	A	B	B	B	B	A	B	B	A	B	B	B	A	B	A	B	B	A	B	B	B	B	-	A	A	B	A	B
IAAV2162	1A	157.024	B	B	B	A	A	A	A	B	A	A	B	B	B	A	B	B	A	A	B	A	B	B	B	B	A	B	B	A	B	B	B	A	B	A	B	B	A	B	B	B	B	-	A	A	B	A	B
wsnp_RFL_Contig3881_4265086	1A	157.641	B	B	B	A	A	A	A	B	A	A	B	B	B	A	B	B	A	A	B	A	B	B	B	B	A	B	B	A	B	B	B	A	B	A	B	B	A	B	B	B	B	-	A	A	B	A	B
IAAV1301	1A	158.259	B	B	B	A	A	A	A	B	A	A	B	B	B	B	B	B	A	A	B	A	B	B	B	B	A	B	B	A	B	B	B	A	B	A	B	B	A	B	B	B	B	-	A	A	B	A	B
wsnp_Ex_c4186_7560575	1A	159.493	B	B	B	A	A	A	A	B	A	A	B	B	B	B	B	B	A	A	B	A	B	B	B	B	A	B	B	A	B	B	B	A	B	A	B	B	A	B	B	B	B	-	A	A	B	A	B
Tdurum_contig47006_2711	1A	159.493	B	B	B	A	A	A	A	B	A	A	B	B	B	B	B	B	A	A	B	A	B	B	B	B	A	B	B	A	B	B	B	A	B	A	B	B	A	B	B	B	B	-	A	A	B	A	B
RAC875_rep_c74067_541	1B	0	A	A	B	B	B	B	A	A	A	A	B	A	B	A	A	B	B	B	A	-	B	A	A	B	B	B	B	B	A	A	A	A	B	B	A	B	B	A	A	A	A	-	A	A	B	A	A
Excalibur_c21898_1423	1B	19.1906	A	A	B	B	B	B	B	A	A	A	B	B	B	A	A	A	B	B	B	B	B	A	A	B	B	B	B	B	A	B	A	A	B	B	B	B	B	A	A	A	B	B	A	A	B	B	B
Excalibur_c29707_318	1B	19.8156	A	A	B	B	B	B	B	A	A	A	B	B	B	A	A	A	B	B	B	B	B	A	A	B	B	B	B	B	A	B	A	A	B	B	B	B	B	A	A	A	B	B	A	A	B	B	B
RAC875_rep_c97766_145	1B	20.4446	A	A	B	B	B	B	B	A	A	A	B	B	B	A	A	A	B	B	B	B	B	A	A	B	B	B	B	B	A	B	A	A	B	B	B	B	B	A	A	A	B	B	A	A	B	B	B
BS00022296_51	1B	20.4446	A	A	B	B	B	B	B	A	A	A	B	B	B	A	A	A	B	B	B	B	B	A	A	B	B	B	B	B	A	B	A	A	B	B	B	B	B	A	A	A	B	B	A	A	B	B	B
BS00022429_51	1B	27.8604	A	A	B	B	B	B	B	A	A	A	B	B	B	A	A	B	B	B	B	B	B	A	A	B	B	B	B	B	A	A	A	A	B	B	A	B	B	A	A	A	B	B	A	A	B	B	B
BS00023102_51	1B	29.0877	A	A	B	B	B	B	B	A	A	A	B	B	B	A	A	B	B	B	B	B	B	A	A	B	B	B	B	B	A	A	A	A	B	B	A	B	B	A	A	A	B	B	A	A	B	B	B
CAP8_c2499_173	1B	29.0877	A	A	B	B	B	B	B	A	A	A	B	B	B	A	A	B	B	B	B	B	B	A	A	B	B	B	B	B	A	A	A	A	B	B	A	B	B	A	A	A	B	-	A	A	B	B	B
wsnp_BE405749B_Ta_2_1	1B	29.7127	A	A	B	B	B	B	A	A	A	A	B	B	B	A	A	B	B	B	B	B	B	A	A	B	B	B	B	B	A	A	A	A	B	B	A	B	B	A	A	A	B	-	A	A	B	B	B
BS00095286_51	1B	30.9552	A	A	B	B	B	B	A	A	A	A	B	B	B	A	A	B	B	B	B	B	B	A	A	B	B	B	B	B	A	A	A	A	B	B	A	B	B	A	A	A	A	B	A	A	B	B	B
BS00011608_51	1B	32.1825	A	A	B	B	B	B	A	A	A	A	B	B	B	A	A	B	B	B	B	B	B	A	A	B	B	B	B	B	A	A	A	A	B	B	A	B	B	A	A	A	A	B	A	A	B	B	B
Tdurum_contig50555_944	1B	34.0351	A	A	B	B	B	B	A	A	A	A	B	B	B	A	A	B	B	B	B	B	B	A	A	B	B	B	B	B	A	A	A	A	B	B	A	B	B	A	A	A	A	B	A	A	B	B	B
Tdurum_contig76266_221	1B	35.27	A	A	B	B	B	B	A	A	A	A	B	B	B	A	A	B	B	B	B	A	B	A	A	B	B	B	B	B	A	A	A	A	B	B	A	B	B	A	A	A	A	B	A	A	B	B	B
BS00105846_51	1B	35.8835	A	A	B	B	B	B	A	A	A	A	B	B	B	A	A	B	B	B	B	A	B	A	A	B	B	B	B	B	A	A	A	A	B	B	A	B	B	A	A	A	A	B	A	A	B	B	B
CAP7_c3847_204	1B	38.3395	A	A	B	B	B	B	A	A	A	A	B	B	B	A	B	B	B	B	B	A	B	A	A	B	B	B	B	B	A	A	A	A	B	B	A	B	B	A	A	A	A	B	A	A	B	B	B
Tdurum_contig95782_945	1B	42.0271	A	A	B	B	B	B	A	A	A	A	B	B	B	A	B	B	B	B	B	A	B	A	B	B	B	B	B	B	A	A	A	A	B	B	A	B	B	A	A	A	A	B	A	A	B	B	A
CAP8_c1356_450	1B	43.903	A	A	B	B	B	B	A	A	A	A	B	B	B	A	B	B	B	B	B	A	B	A	B	B	B	B	B	B	A	A	A	A	B	B	A	B	B	A	A	A	A	B	A	A	B	B	A
Excalibur_rep_c107678_98	1B	44.528	A	A	B	B	B	B	A	A	A	A	B	B	B	A	B	B	B	B	B	A	B	A	B	B	B	B	B	B	A	A	A	A	B	B	A	B	B	A	A	A	A	B	A	A	B	B	A
BS00090770_51	1B	46.3693	A	A	B	B	B	B	A	A	A	A	B	B	B	A	B	B	B	B	B	A	B	A	B	B	B	B	B	B	A	A	A	A	B	B	A	B	B	A	A	A	A	B	A	A	B	B	A
BS00037387_51	1B	50.0798	A	A	B	B	B	B	A	A	A	A	B	A	B	A	B	B	B	B	A	A	B	A	B	B	B	B	B	B	A	A	A	A	B	B	A	B	B	A	A	A	A	B	A	A	B	A	A
BS00076889_51	1B	51.9441	A	A	B	B	B	B	A	A	A	A	B	A	B	A	B	B	B	B	A	A	B	A	B	B	B	B	B	B	A	A	A	A	B	B	A	B	B	A	A	A	A	B	A	A	B	A	A
Kukri_c7528_1044	1B	53.8318	A	A	B	B	B	B	A	A	A	A	B	A	B	B	B	B	B	B	A	A	B	A	B	B	B	B	B	B	A	A	A	A	B	B	A	B	B	A	A	A	A	B	A	-	B	A	A
RAC875_c140_338	1B	55.0899	A	A	B	B	B	B	A	A	A	A	B	A	B	B	B	B	B	B	A	A	B	A	B	B	B	B	B	B	A	A	A	A	B	B	A	B	B	A	A	A	A	B	A	B	B	A	A
wsnp_Ex_c5780_10154132	1B	55.711	A	A	B	B	B	B	A	A	A	A	B	A	B	B	B	B	B	B	A	A	B	A	B	B	B	B	B	B	A	A	A	A	B	B	A	B	B	A	A	A	A	-	A	B	B	A	A
GENE-1756_115	1B	55.711	A	A	B	B	B	B	A	A	A	A	B	A	B	B	B	B	B	B	A	A	B	A	B	B	B	B	B	B	A	A	A	A	B	B	A	B	B	A	A	A	A	B	A	B	B	A	A
IACX1066	1B	60.0161	A	B	B	B	A	B	A	A	A	A	B	A	B	B	B	B	B	B	A	A	B	A	B	B	B	A	B	B	A	A	B	A	B	A	A	B	B	A	A	A	A	B	A	B	B	A	A
Excalibur_c43567_850	1B	60.6296	A	B	B	B	A	B	A	A	A	A	B	A	B	B	B	B	B	B	A	A	B	B	B	B	B	A	B	B	A	A	B	A	B	A	A	B	B	A	A	A	A	B	A	B	B	A	A
RAC875_c102981_396	1B	61.8569	A	B	B	B	A	B	A	A	A	A	B	A	B	B	B	B	B	B	A	A	B	B	B	B	B	A	B	B	A	A	B	A	B	A	A	B	B	A	A	A	A	A	A	B	B	A	A
RFL_Contig4520_770	1B	61.8569	A	B	B	B	A	B	A	A	A	A	B	A	B	B	B	B	B	B	A	A	B	B	B	B	B	A	B	B	A	A	B	A	B	A	A	B	B	A	A	A	A	A	A	B	B	A	A
BS00033332_51	1B	62.4742	A	B	B	B	A	B	A	A	A	A	B	A	B	B	B	B	B	B	A	A	B	B	B	B	B	A	B	B	A	A	B	A	B	A	A	B	B	A	A	A	A	A	A	B	B	A	A
BS00070668_51	1B	64.3155	A	B	B	B	A	B	A	A	A	A	B	A	B	B	B	B	B	B	A	A	B	B	B	B	B	A	B	B	A	A	B	A	B	A	A	B	A	B	A	A	A	A	A	B	B	A	A
BS00012068_51	1B	64.929	A	B	B	B	A	B	A	A	A	A	B	A	B	B	B	B	B	B	A	A	B	B	B	B	B	A	A	B	A	A	B	A	B	A	A	B	A	B	A	A	A	A	A	B	B	A	A
BS00066880_51	1B	70.4731	A	B	B	A	A	B	A	A	A	A	B	A	B	B	B	B	B	B	A	A	B	B	A	B	B	A	A	B	A	A	B	A	B	A	A	B	A	B	A	A	A	A	A	B	B	A	A
BS00110546_51	1B	71.7004	A	B	B	A	A	B	A	A	A	A	B	A	B	B	B	B	B	B	A	A	B	B	A	B	B	A	A	B	A	A	B	A	B	A	A	B	A	B	A	A	A	A	A	B	B	A	A
BobWhite_c7333_76	1B	75.388	A	B	B	A	A	B	A	A	A	A	B	A	B	B	B	B	B	B	A	A	B	B	A	B	B	A	A	B	B	A	B	A	B	A	A	B	A	B	A	A	A	A	A	B	B	A	A
Ra_c25590_1406	1B	76.6153	A	B	B	A	A	B	A	A	A	A	B	A	B	B	B	B	B	B	A	A	B	B	A	B	B	A	A	B	B	A	B	A	B	A	A	B	A	B	A	A	A	A	A	B	B	A	A
Excalibur_c30955_479	1B	78.4566	A	B	B	A	A	B	A	A	A	A	B	A	B	B	B	B	B	B	A	A	B	B	A	B	B	A	A	B	B	A	B	A	B	A	A	B	A	B	A	A	A	A	A	B	B	A	A
BS00067769_51	1B	80.9125	A	B	B	A	A	B	A	A	A	A	B	A	B	B	B	B	B	B	A	A	B	B	A	B	B	A	A	B	B	A	B	A	B	A	A	B	A	B	A	A	A	A	B	B	B	A	A
BS00039740_51	1B	85.8364	A	B	B	B	A	B	B	A	A	A	B	A	B	B	B	B	B	B	A	A	B	B	A	B	B	A	A	B	B	B	B	A	B	A	A	B	A	B	A	A	A	A	B	B	B	A	A
BobWhite_c11044_322	1B	87.0636	A	B	B	B	A	B	B	A	A	A	B	A	B	B	B	B	B	B	A	A	B	B	A	B	B	A	A	B	B	B	B	A	B	A	A	B	A	B	A	A	A	A	B	B	B	A	A
Excalibur_c112015_118	1B	87.6771	A	B	B	B	A	B	B	A	A	A	B	A	B	B	B	B	B	B	A	A	B	B	A	B	B	A	A	B	B	B	B	A	B	A	A	B	A	B	A	A	A	A	B	B	B	A	A
Tdurum_contig13117_1316	1B	88.2907	A	B	B	B	A	B	B	A	A	A	B	A	B	B	B	B	B	B	A	A	B	B	A	B	B	A	A	B	B	B	B	A	B	A	A	B	A	B	A	A	A	A	B	B	B	A	A
Excalibur_c64439_87	1B	88.9042	A	B	B	B	A	B	B	A	A	A	B	A	B	B	B	B	B	A	A	A	B	B	A	B	B	A	A	B	B	B	B	A	B	A	A	B	A	B	A	A	A	A	B	B	B	A	A
Excalibur_c15617_425	1B	89.5177	A	B	B	B	A	B	B	A	A	A	B	A	B	B	B	B	B	A	A	A	B	B	A	B	B	A	A	B	B	B	B	A	B	A	A	B	A	B	A	A	A	A	B	A	B	A	A
Kukri_c1932_624	1B	90.1467	A	B	B	B	A	B	B	A	A	A	B	A	B	B	B	B	B	A	A	A	B	B	A	B	B	A	A	B	B	B	A	A	B	A	A	B	A	B	-	A	A	A	B	A	B	A	A
Kukri_c1932_300	1B	90.1467	A	B	B	B	A	B	B	A	A	A	B	A	B	B	B	B	B	A	A	A	B	B	A	B	B	A	A	B	B	B	A	A	B	A	A	B	A	B	A	A	A	A	B	A	B	A	A
BobWhite_c22710_152	1B	91.4128	A	B	B	B	A	B	B	A	-	A	B	A	B	B	B	B	B	A	A	A	B	B	A	B	B	A	A	B	B	B	A	A	B	A	A	B	A	B	A	A	-	A	B	A	B	A	A
Tdurum_contig11077_122	1B	117.197	A	B	B	B	A	B	B	A	A	A	A	B	B	B	B	B	B	A	B	A	B	B	A	B	A	A	B	A	B	B	A	B	B	B	A	B	A	A	B	A	A	-	A	B	A	A	B
Kukri_c63336_577	1B	117.818	A	B	B	B	A	B	B	A	A	A	A	B	B	B	B	B	B	A	B	A	B	B	A	B	A	A	B	A	B	B	A	B	B	B	A	B	A	A	B	A	A	A	A	B	A	A	B
tplb0043k02_463	1B	117.818	A	B	B	B	A	B	B	A	A	A	A	B	B	B	B	B	B	A	B	A	B	B	A	B	A	A	B	A	B	B	A	B	B	B	A	B	A	A	B	A	A	A	A	B	A	A	B
Kukri_c18109_649	1B	118.435	A	B	B	B	A	B	B	A	A	A	A	B	B	B	B	B	B	A	B	A	B	B	A	B	A	A	B	A	B	B	A	B	B	B	A	B	A	A	B	A	A	A	A	B	A	A	B
Tdurum_contig777_260	1B	119.049	A	B	B	B	A	B	B	A	A	A	A	B	B	B	B	B	B	A	B	A	B	B	A	B	A	A	B	A	B	B	A	B	B	B	A	B	A	A	B	A	A	A	A	B	A	A	B
BS00084216_51	1B	119.662	A	B	B	B	A	B	B	A	A	A	A	B	B	B	B	B	B	A	B	A	B	B	A	B	A	A	B	A	B	B	A	B	B	B	A	B	A	A	B	A	A	A	A	B	A	A	B
IAAV2619	1B	120.905	A	B	B	B	A	B	B	A	A	B	A	B	B	B	B	B	B	A	B	A	B	B	A	B	A	A	B	A	B	B	A	B	B	B	A	B	A	A	B	A	A	-	A	B	A	A	B
tplb0053e09_1284	1B	121.526	A	B	B	B	A	B	B	A	A	B	A	B	B	B	B	B	B	A	B	A	B	B	A	B	A	A	B	A	B	B	A	B	B	B	A	B	A	A	B	A	A	A	A	B	A	A	B
Ra_c18630_284	1B	123.367	A	B	B	B	A	B	B	A	A	B	A	B	B	B	B	B	B	A	B	A	B	B	A	B	A	A	B	A	B	B	A	B	B	B	A	B	A	A	B	A	A	A	A	B	A	A	B
Ex_c25733_348	1B	123.985	A	B	B	B	A	B	B	A	A	B	A	B	B	B	B	B	B	A	B	A	B	B	A	B	A	A	B	A	B	B	A	B	B	B	A	B	A	A	B	A	A	A	A	B	A	A	B
RAC875_c818_1185	1B	123.985	A	B	B	B	A	B	B	A	A	B	A	B	B	B	B	B	B	A	B	A	B	B	A	B	A	A	B	A	B	B	A	B	B	B	A	B	A	A	B	A	A	A	A	B	A	A	B
BS00021934_51	1B	128.29	B	B	B	B	A	B	B	A	A	B	A	B	B	B	B	B	B	A	B	A	B	B	A	A	A	A	B	A	B	B	A	B	B	B	A	B	A	A	B	A	A	A	A	B	A	A	B
Kukri_c25512_53	1B	134.494	B	B	B	B	A	B	B	A	A	B	A	B	B	B	B	B	B	A	B	A	B	B	A	A	A	A	B	A	B	B	A	B	B	B	A	B	A	A	B	A	A	A	A	B	A	B	B
wsnp_Ex_c13878_21738866	1B	135.729	B	B	B	B	A	B	B	A	B	B	A	B	B	B	B	B	B	A	B	A	B	B	A	A	A	A	B	A	B	B	A	B	B	B	A	B	A	A	B	A	A	A	A	B	A	B	B
RFL_Contig16_132	1B	135.729	B	B	B	B	A	B	B	A	B	B	A	B	B	B	B	B	B	A	B	A	B	B	A	A	A	A	B	A	B	B	A	B	B	B	A	B	A	A	B	A	A	A	A	B	A	B	B
Tdurum_contig75731_537	1B	137.691	B	B	B	B	A	B	B	A	B	B	A	B	B	B	B	B	B	A	B	B	B	B	A	A	B	A	B	A	B	B	A	B	B	B	A	B	A	A	B	A	A	A	A	B	A	B	B
Kukri_c18410_496	1B	138.304	B	B	B	B	A	B	B	A	B	B	A	B	B	B	B	B	B	A	B	B	B	B	A	A	B	A	B	A	B	B	A	B	B	B	A	B	A	A	B	A	A	A	A	B	A	B	B
BS00077831_51	1B	139.539	B	B	B	B	A	B	B	A	B	B	A	B	B	B	B	B	B	A	B	B	B	B	A	A	B	A	B	A	B	B	A	B	B	B	A	B	A	A	B	A	A	-	A	B	A	B	B
BS00071893_51	1B	142.01	B	B	B	B	A	A	B	A	B	B	A	B	B	B	B	B	B	A	B	B	B	B	A	A	B	A	B	A	A	B	A	B	B	B	A	B	A	A	B	A	A	A	A	B	A	B	B
BS00032039_51	1B	143.852	B	B	B	A	A	A	B	A	B	B	A	B	B	B	B	B	B	A	B	B	B	B	A	A	B	A	B	A	A	B	A	B	B	B	A	B	A	A	B	A	A	A	A	B	A	B	B
Kukri_c44392_88	1D	0	B	A	B	B	A	A	B	-	B	B	A	A	B	B	A	A	B	B	A	B	B	A	-	B	A	A	B	B	B	B	A	A	B	B	A	B	B	B	B	A	A	-	B	B	A	A	A
RAC875_c56811_258	1D	0.641061	B	A	B	B	A	A	B	A	B	B	A	A	B	B	A	A	B	B	A	B	B	A	A	B	A	A	B	B	B	B	A	A	B	B	A	B	B	B	B	A	A	A	B	B	A	A	A
BobWhite_rep_c48890_184	1D	1.25459	B	A	B	B	A	A	B	A	B	B	A	A	B	B	A	A	B	B	A	B	B	A	A	B	A	A	B	B	B	B	A	A	B	B	A	B	B	B	B	B	A	A	B	B	A	A	A
wsnp_Ex_c8052_13645549	1D	3.71055	B	A	B	B	A	A	B	A	B	B	B	A	B	B	A	A	B	B	A	B	B	A	A	B	A	A	B	B	B	B	A	A	B	B	A	B	B	B	B	B	A	A	B	B	A	A	A
RAC875_c16352_594	1D	13.2589	B	A	B	B	A	A	B	A	B	B	B	B	B	A	A	A	B	B	B	B	B	A	A	B	A	A	B	B	B	B	A	A	B	B	A	B	B	B	-	B	A	A	B	A	A	A	A
RFL_Contig5639_1168	1D	13.8959	B	A	B	B	A	A	B	A	B	B	B	B	B	A	A	A	B	B	B	B	B	A	A	B	A	A	B	B	B	B	A	A	B	B	A	B	B	B	B	B	A	A	B	A	A	A	A
BobWhite_c48447_529	1D	14.517	B	A	B	B	A	A	B	A	B	B	B	B	B	A	A	A	B	B	B	B	B	A	A	B	A	A	B	B	B	B	A	A	B	B	A	B	B	B	B	B	A	A	B	A	A	A	A
Excalibur_c16851_142	1D	15.1306	B	A	B	B	A	A	B	A	B	B	B	B	B	A	A	A	B	B	B	B	B	A	A	B	A	A	B	B	B	B	A	A	B	B	A	B	B	B	B	B	A	A	B	A	A	A	A
CAP8_c2401_433	1D	15.7517	B	A	B	B	A	A	B	A	B	B	B	B	B	A	A	A	B	B	B	B	B	A	A	B	A	A	B	B	B	B	A	A	B	B	A	B	B	B	B	B	A	A	B	A	A	A	A
D_GBF1XID01CJH0V_94	1D	17.6159	B	A	B	B	A	A	B	A	B	A	B	B	B	A	A	A	B	B	B	B	B	A	A	B	A	A	B	A	B	B	A	A	B	B	A	B	B	B	B	B	A	A	B	A	A	A	A
Ku_c11525_211	1D	18.8432	B	A	B	B	A	A	B	A	B	A	B	B	B	A	A	A	B	B	B	B	B	A	A	B	A	A	B	A	B	B	A	A	B	B	A	B	B	B	B	B	A	A	B	A	A	A	A
Excalibur_rep_c75168_337	1D	19.4643	B	A	B	B	A	A	B	A	B	A	B	B	B	A	A	A	B	B	B	B	B	A	A	B	A	A	B	A	B	B	A	A	B	B	A	B	B	B	B	B	A	-	B	A	A	A	A
CAP12_c46_333	1D	19.4643	B	A	B	B	A	A	B	A	B	A	B	B	B	A	A	A	B	B	B	B	B	A	A	B	A	A	B	A	B	B	A	A	B	B	A	B	B	B	B	B	A	A	B	A	A	A	A
BS00104199_51	1D	20.6991	B	A	B	B	A	A	B	A	B	A	B	B	B	A	A	A	B	B	B	B	B	A	A	B	A	A	B	A	B	B	A	A	B	B	A	B	A	B	B	B	A	A	B	A	A	A	A
CAP8_c1305_148	1D	23.1703	B	A	B	B	A	A	B	A	B	A	B	B	B	A	A	A	B	B	B	B	B	A	A	B	A	A	B	A	B	B	A	A	B	B	A	B	A	B	B	B	A	A	B	A	A	A	A
Excalibur_c48750_124	1D	23.7838	B	A	B	B	A	A	B	A	B	A	B	B	B	A	A	A	B	B	B	B	B	A	A	B	A	A	B	A	B	B	A	A	B	B	A	B	A	B	B	B	A	A	B	A	A	A	A
D_contig08749_250	1D	25.7078	B	A	B	B	A	A	B	A	B	A	B	B	B	A	A	A	B	B	B	B	B	A	A	B	A	A	B	A	B	B	A	A	B	B	A	B	A	B	B	B	A	-	B	A	A	A	A
IAAV7510	1D	26.9902	B	A	B	B	A	A	B	A	B	A	B	B	B	A	A	A	B	B	B	B	B	A	A	B	A	A	A	A	B	B	A	A	B	B	A	B	A	B	B	B	A	A	B	A	A	A	A
D_F1BEJMU01DOR77_203	1D	27.6075	B	A	B	B	A	A	B	A	B	A	B	B	B	A	A	A	B	B	B	B	B	A	A	B	A	A	A	A	B	B	A	A	B	B	A	B	A	B	B	B	A	A	B	A	A	A	A
D_contig13475_402	1D	27.6075	B	A	B	B	A	A	B	A	B	A	B	B	B	A	A	A	B	B	B	B	B	A	A	B	A	A	A	A	B	B	A	A	B	B	A	B	A	B	B	B	A	A	B	A	A	A	A
wsnp_Ku_c19622_29138795	1D	38.1923	A	A	B	B	A	B	B	A	A	A	B	B	B	A	A	B	A	B	B	B	B	A	B	B	A	A	A	A	B	B	A	A	B	B	A	B	A	B	B	B	A	A	B	A	A	A	A
Kukri_rep_c112035_340	1D	39.4195	A	A	B	B	A	B	B	A	A	A	B	B	B	A	A	B	A	B	B	B	B	A	B	B	A	B	A	A	B	B	A	A	B	B	A	B	A	B	B	B	A	A	B	A	A	A	A
BS00012392_51	1D	40.0606	A	A	B	B	A	B	B	A	A	A	B	B	B	A	A	B	A	B	B	B	B	A	B	B	A	B	A	A	B	B	A	A	B	B	A	B	A	B	-	B	A	A	B	A	A	A	A
BS00019365_51	1D	40.0606	A	A	B	B	A	B	B	A	A	A	B	B	B	A	A	B	A	B	B	B	B	A	B	B	A	B	A	A	B	B	A	A	B	B	A	B	A	B	B	B	A	A	B	A	A	A	A
Kukri_rep_c112609_711	1D	43.7711	A	A	A	B	A	B	B	A	A	A	B	B	B	A	A	B	A	B	B	B	B	A	B	B	A	B	A	A	B	B	B	B	B	B	A	B	A	B	B	B	A	A	B	A	A	A	A
TA001371-0399	1D	44.3961	A	A	A	B	A	B	B	A	A	A	B	B	B	A	A	B	A	B	B	B	B	A	B	B	A	B	A	A	B	B	B	B	B	B	A	B	A	B	-	B	A	A	B	A	A	A	A
RFL_Contig5383_466	1D	45.0173	A	A	A	B	A	B	B	A	A	A	B	B	B	A	A	B	A	B	B	B	B	A	B	B	A	B	A	A	B	B	B	B	B	B	A	B	A	B	B	A	A	A	B	A	A	A	A
BS00022962_51	1D	45.6346	A	A	A	B	A	B	B	A	A	A	B	B	B	A	A	B	A	B	B	B	B	A	B	B	A	B	A	A	B	B	B	B	B	B	A	B	A	B	B	A	A	-	B	A	A	A	A
Excalibur_c54055_694	1D	47.4988	A	A	A	B	A	B	B	A	A	A	B	B	B	A	A	B	A	B	B	B	B	A	B	B	A	B	A	A	B	B	B	B	B	B	A	B	A	B	B	A	A	A	B	A	A	B	A
RAC875_rep_c105196_532	1D	48.1161	A	A	A	B	A	B	B	A	A	A	B	B	B	A	A	B	A	B	B	B	B	A	B	B	A	B	A	A	B	B	B	B	B	B	A	B	A	B	B	A	A	A	B	A	A	B	A
BS00038418_51	1D	49.9574	A	A	A	B	A	B	B	A	A	A	B	B	B	A	A	B	A	B	B	B	B	A	B	B	A	B	A	A	B	B	B	B	B	B	A	B	A	B	B	A	A	A	B	A	A	B	A
BS00066446_51	1D	55.5015	A	A	A	B	A	B	B	A	A	A	B	B	B	A	A	B	A	B	B	B	B	A	B	B	A	B	A	A	B	B	B	B	B	B	A	B	A	B	B	A	A	A	B	B	A	B	A
TA004358-0724	1D	59.8066	A	A	A	B	A	B	B	A	A	A	B	B	B	A	A	B	A	B	B	B	B	A	B	B	A	B	A	A	B	B	B	B	B	B	A	A	A	B	B	B	A	A	B	B	A	B	A
BS00082503_51	1D	61.0338	A	A	A	B	A	B	B	A	A	A	B	B	B	A	A	B	A	B	B	B	B	A	B	B	A	B	A	A	B	B	B	B	B	B	A	A	A	B	B	B	A	A	B	B	A	B	A
BS00066855_51	1D	72.9086	A	A	A	B	A	B	B	B	A	A	B	B	B	A	A	B	A	B	B	B	B	A	A	B	B	B	A	A	A	B	B	B	B	B	A	A	A	B	B	B	A	A	B	B	A	B	A
BS00073257_51	1D	73.5337	A	A	A	B	A	B	B	B	A	A	B	B	B	A	A	B	A	B	B	B	B	A	A	B	B	B	A	A	A	B	B	B	B	B	A	A	A	B	-	B	A	A	B	B	A	B	A
BS00003816_51	1D	73.5337	A	A	A	B	A	B	B	B	A	A	B	B	B	A	A	B	A	B	B	B	B	A	A	B	B	B	A	A	A	B	B	B	B	B	A	A	A	B	B	B	A	A	B	B	A	B	A
RAC875_c30203_57	1D	91.0971	A	A	B	B	A	B	B	A	A	A	B	B	B	A	A	B	B	B	B	B	B	A	A	B	B	B	A	A	A	B	B	B	B	B	A	A	A	A	B	B	A	A	B	B	A	B	B
RAC875_c28211_403	1D	103.363	A	B	B	B	A	B	B	A	A	A	B	B	B	A	A	B	B	B	B	B	B	A	A	-	B	B	A	A	A	B	B	B	B	B	A	A	A	A	-	B	A	A	B	B	A	B	B
RAC875_c510_923	2A.1	0	A	B	A	A	A	B	A	B	B	B	A	A	A	B	B	B	A	B	A	B	-	A	B	A	B	A	B	A	A	B	A	B	B	B	A	B	B	-	A	B	A	B	B	A	B	A	B
BS00021706_51	2A.1	19.2676	A	B	A	A	A	B	A	B	B	A	A	A	A	B	A	B	A	B	A	-	B	A	B	A	B	A	A	A	A	B	A	B	A	B	A	B	B	B	A	B	A	B	B	A	B	-	B
wsnp_Ex_c1481_2831499	2A.1	24.3483	A	B	A	A	A	B	A	B	B	A	A	A	A	B	A	B	A	A	A	B	B	A	B	A	B	A	A	A	A	B	A	B	A	B	A	B	B	B	A	B	A	A	B	A	B	A	A
wsnp_Ex_rep_c93362_82371808	2A.1	24.9813	A	B	A	A	A	B	A	B	-	A	A	A	A	B	A	B	A	A	A	B	B	A	B	A	B	A	A	A	A	B	A	-	A	B	A	B	B	B	A	B	A	A	B	A	B	A	A
RAC875_c54668_102	2A.1	24.9813	A	B	A	A	A	B	A	B	B	A	A	A	A	B	A	B	A	A	A	B	B	A	B	A	B	A	A	A	A	B	A	B	A	B	A	B	B	B	A	B	A	A	B	A	B	A	A
Tdurum_contig54657_696	2A.1	26.2085	A	B	A	A	A	B	A	B	B	A	A	A	A	B	A	B	A	A	A	B	B	A	B	A	B	A	A	A	A	B	A	B	A	B	A	B	B	B	A	B	A	A	B	A	B	B	A
CAP11_c2293_200	2A.1	26.8258	A	B	A	A	A	B	A	B	B	A	A	A	A	B	A	B	A	A	A	B	B	A	B	A	B	A	A	A	A	B	A	B	A	B	A	B	B	B	A	B	A	A	B	A	B	B	A
Kukri_rep_c104307_905	2A.1	31.7803	A	B	A	A	A	B	A	B	B	A	A	A	B	B	A	B	A	A	A	B	B	A	B	A	B	A	A	A	A	B	A	B	A	B	A	B	A	B	A	B	A	A	B	A	B	B	A
wsnp_Ex_c866_1684236	2A.1	49.3437	B	A	B	A	A	B	A	B	B	A	B	A	B	B	A	B	A	A	A	B	A	A	B	A	A	A	A	B	A	A	A	B	A	B	A	A	A	A	A	B	A	A	B	-	B	A	A
BS00064887_51	2A.1	64.1356	B	A	B	A	A	B	A	B	B	A	B	A	B	A	B	B	A	A	A	A	A	A	A	A	A	A	A	B	A	A	B	B	A	B	B	A	A	A	A	B	A	A	B	A	A	A	A
wsnp_Ex_c4847_8646784	2A.1	64.7646	B	A	B	A	A	B	A	B	B	A	B	A	B	A	B	B	A	A	A	A	A	A	A	A	A	A	A	B	A	A	B	B	A	B	B	A	A	A	A	B	A	-	B	-	A	A	A
RFL_Contig5917_2369	2A.1	64.7646	B	A	B	A	A	B	A	B	B	A	B	A	B	A	B	B	A	A	A	A	A	A	A	A	A	A	A	B	A	A	B	B	A	B	B	A	A	A	A	B	A	A	B	A	A	A	A
BobWhite_c14476_80	2A.1	65.3781	B	A	B	A	A	B	A	B	B	A	B	A	B	A	B	B	A	A	A	A	A	A	A	A	A	A	A	B	A	A	B	B	A	B	B	A	A	A	A	B	A	A	B	A	A	A	A
Kukri_c29034_492	2A.1	65.9954	B	A	B	A	A	B	A	B	B	A	B	A	B	A	B	B	A	A	A	A	A	A	A	A	A	A	A	B	A	A	B	B	A	B	B	A	A	A	A	B	A	A	B	A	A	A	A
BobWhite_c26259_248	2A.1	65.9954	B	A	B	A	A	B	A	B	B	A	B	A	B	A	B	B	A	A	A	A	A	A	A	A	A	A	A	B	A	A	B	B	A	B	B	A	A	A	A	B	A	A	B	A	A	A	A
Kukri_rep_c101874_104	2A.1	66.6205	B	A	B	A	A	B	A	B	B	A	B	A	B	A	B	B	A	A	A	A	A	A	A	A	A	A	A	B	A	A	B	B	A	B	B	A	A	A	A	B	A	A	B	-	A	A	A
BobWhite_rep_c62964_873	2A.1	66.6205	B	A	B	A	A	B	A	B	B	A	B	A	B	A	B	B	A	A	A	A	A	A	A	A	A	A	A	B	A	A	B	B	A	B	B	A	A	A	A	B	A	A	B	A	A	A	A
Ra_c22724_810	2A.1	67.234	B	A	B	A	A	B	A	B	B	A	B	A	B	A	B	B	A	A	A	A	A	A	A	A	A	A	A	B	A	A	B	B	A	B	B	A	A	A	A	B	A	A	B	A	A	A	A
RAC875_c11956_477	2A.1	67.8475	B	A	B	A	A	B	A	B	B	A	B	A	B	A	B	B	A	A	A	A	A	A	A	A	A	A	A	B	A	A	B	B	A	B	B	A	A	A	A	B	A	A	B	A	A	A	A
Ra_c11553_1115	2A.1	68.4805	B	A	B	A	A	B	A	B	B	A	B	A	B	A	B	B	A	A	A	A	A	A	A	A	A	A	A	B	A	A	B	B	A	B	B	A	A	A	A	B	A	-	B	-	A	A	A
BS00032746_51	2A.1	69.1134	B	A	B	A	A	B	A	B	B	A	B	A	B	A	B	B	A	A	A	A	A	A	A	A	A	A	A	B	A	A	B	B	A	B	B	A	A	A	A	B	A	A	B	A	A	A	A
BobWhite_c2002_100	2A.1	69.7269	B	A	B	A	A	B	A	B	B	A	B	A	B	A	B	B	A	A	A	A	A	A	A	A	A	A	A	B	A	A	B	B	A	B	B	A	A	A	A	B	A	A	B	A	A	A	A
BS00022301_51	2A.1	72.1829	B	A	B	A	A	B	A	B	B	A	B	A	B	A	B	B	A	A	A	A	A	A	A	A	A	A	A	B	A	A	B	B	A	B	B	A	A	A	A	B	A	A	B	A	A	A	A
wsnp_BF475068A_Ta_2_1	2A.1	73.4101	B	A	B	A	A	B	A	B	B	A	B	A	B	A	B	B	A	A	A	A	A	A	A	A	A	A	A	B	A	A	B	B	A	B	B	A	A	A	A	B	A	A	B	A	A	A	B
TA001848-0389	2A.1	75.2515	B	A	B	A	A	B	A	B	B	A	B	A	B	A	B	B	A	A	A	A	A	A	A	A	A	A	A	B	B	A	B	B	A	B	B	A	A	A	A	B	A	A	B	A	A	A	B
BS00062679_51	2A.1	75.865	B	A	B	A	A	B	A	B	B	A	B	A	B	A	B	B	A	A	A	A	A	A	A	A	A	A	A	B	B	A	B	B	A	B	B	A	A	A	A	B	A	A	B	A	A	A	B
Ku_c3202_1646	2A.1	78.9363	B	A	B	A	A	B	A	B	B	A	B	A	B	A	B	B	A	A	A	A	A	A	A	A	A	A	A	B	A	A	B	B	A	B	B	A	A	A	A	B	A	A	B	A	A	A	B
BS00090569_51	2A.1	81.3923	B	A	B	A	A	B	A	B	B	A	B	A	B	A	B	B	A	A	A	A	A	A	A	A	A	A	A	B	A	A	B	B	A	B	B	A	A	A	A	B	B	A	B	A	A	A	B
Tdurum_contig31185_456	2A.2	0	A	A	B	A	A	B	B	B	B	A	B	A	B	B	B	A	A	A	A	A	B	B	B	A	B	A	B	B	B	A	B	A	A	A	B	A	A	A	B	B	B	B	A	A	A	A	A
Excalibur_c64568_149	2A.2	7.41587	A	A	B	A	A	B	B	B	B	A	B	A	B	B	B	A	A	A	A	A	B	B	B	A	B	A	B	B	B	A	B	A	B	A	B	A	A	A	B	B	B	B	A	A	A	A	A
RAC875_c4609_1756	2A.2	9.25719	A	B	B	A	A	B	B	B	B	A	B	A	B	A	B	A	A	A	A	A	B	B	B	A	B	A	B	B	B	A	B	A	B	A	B	A	A	A	B	B	B	B	A	A	A	A	A
Excalibur_c18514_238	2A.2	12.3475	A	B	B	A	A	B	B	B	B	B	B	A	B	A	B	A	A	A	A	A	B	B	B	B	B	A	B	B	B	A	B	A	B	A	B	A	A	A	B	B	B	B	A	A	A	A	A
BS00023202_51	2A.2	13.5824	A	B	B	A	A	B	B	B	B	B	B	A	B	A	B	A	A	A	A	A	B	B	B	B	B	A	B	B	B	A	B	A	B	A	B	A	A	A	B	B	B	B	A	A	A	A	A
Excalibur_c73027_267	2A.2	17.8874	A	B	B	A	A	B	B	B	B	B	B	A	B	A	B	A	A	A	A	A	B	B	B	B	B	A	B	B	B	A	B	A	B	A	B	A	A	A	B	A	B	B	A	A	A	A	A
Excalibur_c20439_825	2A.2	19.1147	A	B	B	A	A	B	B	B	B	B	B	A	B	A	B	A	A	A	A	A	B	B	B	B	B	A	B	B	B	A	B	A	B	A	B	A	A	A	B	A	B	B	A	A	A	A	A
BS00096927_51	2A.2	20.3419	A	B	B	A	A	B	B	B	B	B	B	A	B	A	B	A	A	A	A	A	B	B	B	B	B	A	B	B	B	A	B	A	B	A	B	A	A	A	B	A	B	B	A	A	A	A	A
Ra_c13654_1529	2A.2	21.5692	A	B	B	A	A	B	B	B	B	B	B	A	B	A	B	A	A	A	A	A	B	B	B	B	B	A	B	B	B	A	B	A	B	A	B	A	A	A	B	A	B	B	A	A	A	A	A
Tdurum_contig66353_358	2A.2	22.1827	A	B	B	A	A	B	B	B	B	B	B	A	B	A	B	A	A	A	A	A	B	B	B	B	B	A	B	B	B	A	B	A	B	A	B	A	A	A	B	A	B	B	A	A	A	A	A
wsnp_Ex_c3695_6740339	2A.2	27.7268	A	B	B	A	A	B	B	B	B	B	B	B	A	A	B	A	A	A	B	A	B	B	B	B	B	A	B	B	B	B	B	A	B	A	B	B	A	A	B	A	B	A	A	A	A	A	A
BobWhite_rep_c64068_213	2A.2	28.3403	A	B	B	A	A	B	B	B	B	B	B	B	A	A	B	A	A	A	B	A	B	B	B	B	B	A	B	B	B	B	B	A	B	A	B	B	A	A	B	A	B	A	A	A	A	A	A
BobWhite_c16248_382	2A.2	30.7963	A	B	A	A	A	B	B	B	B	B	B	B	A	A	B	A	A	A	B	A	B	B	B	B	B	A	B	B	B	B	B	A	B	A	B	B	A	A	B	A	B	A	A	A	A	A	A
BS00065001_51	2A.2	30.7963	A	B	A	A	A	B	B	B	B	B	B	B	A	A	B	A	A	A	B	A	B	B	B	B	B	A	B	B	B	B	B	A	B	A	B	B	A	A	B	A	B	-	A	A	A	A	A
Excalibur_c1999_1130	2A.2	42.2421	A	B	A	B	B	B	B	B	B	B	B	B	A	A	B	A	A	A	B	A	B	B	B	B	B	A	B	B	B	B	A	A	B	A	B	B	A	A	B	A	B	A	A	A	B	A	A
Excalibur_c28710_103	2A.2	42.8594	A	B	A	B	B	B	B	B	B	B	B	B	A	A	B	A	A	A	B	A	B	B	B	B	B	A	B	B	B	B	A	A	B	A	B	B	A	A	B	A	B	A	A	A	B	A	A
wsnp_JD_c23434_20022750	2B	0	A	A	B	B	A	B	B	A	A	A	B	B	B	A	B	B	B	B	B	A	A	A	A	A	A	A	A	A	B	B	A	A	A	B	A	B	B	B	B	B	A	B	B	A	A	B	A
Kukri_c16479_765	2B	11.2996	A	B	B	B	B	B	B	A	A	A	B	B	B	B	B	B	B	B	B	A	A	A	A	A	A	A	A	B	B	A	A	A	A	B	A	B	B	B	B	B	A	A	B	A	A	B	B
Tdurum_contig54704_176	2B	11.9169	A	B	B	B	B	B	B	A	A	A	B	B	B	B	B	B	B	B	B	A	A	A	A	A	A	A	A	B	B	A	A	A	A	B	A	B	B	B	B	B	A	A	B	A	A	B	B
BobWhite_c41535_52	2B	12.5305	A	B	B	B	B	B	B	A	A	A	B	B	B	B	B	B	B	B	B	A	A	A	A	A	A	A	A	B	B	A	A	A	A	B	A	B	B	B	B	B	A	A	B	A	A	B	B
Ra_c19690_1998	2B	13.7577	A	B	B	B	B	B	B	A	A	A	B	A	B	B	B	B	B	B	A	A	A	A	A	A	A	A	A	B	B	A	A	A	A	B	A	B	B	B	B	B	A	A	B	A	A	B	B
Jagger_c8098_88	2B	14.3712	A	B	B	A	B	B	B	A	A	A	B	A	B	B	B	B	B	B	A	A	A	A	A	A	A	A	A	B	B	A	A	A	A	B	A	B	B	B	B	B	A	A	B	A	A	B	B
Ku_c69635_2786	2B	15.5985	A	B	B	A	B	B	B	A	A	A	B	A	B	B	B	B	B	B	A	A	A	A	A	A	A	A	A	B	B	A	A	A	A	B	A	B	B	B	B	B	A	A	B	A	A	B	B
BS00009540_51	2B	16.8257	A	B	B	A	B	B	B	A	A	A	B	A	B	B	B	B	B	B	A	A	A	A	A	A	A	A	A	B	B	A	A	A	A	B	A	B	B	B	B	B	A	B	B	A	A	B	B
Kukri_c24586_1089	2B	17.4392	A	B	B	A	B	B	B	A	A	A	B	A	B	B	B	B	B	B	A	A	A	A	A	A	A	A	A	B	B	A	A	A	A	B	A	B	B	B	B	B	A	B	B	A	A	B	B
BS00063577_51	2B	18.6665	A	B	B	A	B	B	B	A	A	A	B	A	B	B	B	B	B	B	A	A	A	A	A	A	A	A	A	B	B	A	A	A	A	B	A	B	B	B	B	B	A	B	B	A	A	B	B
BobWhite_c22503_605	2B	19.28	A	B	B	A	B	B	B	A	A	A	B	A	B	B	B	B	B	B	A	A	A	A	A	A	A	A	A	B	B	A	A	A	A	B	A	B	B	B	B	B	A	B	B	A	A	B	B
wsnp_CAP11_rep_c8700_3756682	2B	19.8973	A	B	B	A	B	B	B	A	A	A	B	A	B	B	B	B	B	B	A	A	A	A	A	A	A	A	A	B	B	A	A	A	A	B	A	B	B	B	B	B	A	B	B	A	A	B	B
BS00098490_51	2B	19.8973	A	B	B	A	B	B	B	A	A	A	B	A	B	B	B	B	B	B	A	A	A	A	A	A	A	A	A	B	B	A	A	A	A	B	A	B	B	B	B	B	A	B	B	A	A	B	B
wsnp_Ex_c45094_50985067	2B	20.5109	A	B	B	A	B	B	B	A	A	A	B	A	B	B	B	B	B	B	A	A	A	A	A	A	A	A	A	B	B	A	A	A	A	B	A	B	B	B	B	B	A	B	B	A	A	B	B
wsnp_CAP11_rep_c9018_3888047	2B	21.1244	A	B	B	A	B	B	B	A	A	A	B	A	B	B	B	B	B	B	A	A	B	A	A	A	A	A	A	B	B	A	A	A	A	B	A	B	B	B	B	B	A	B	B	A	A	B	B
Kukri_c92410_451	2B	22.9657	A	B	B	A	B	B	A	A	A	A	B	A	B	B	B	B	B	B	A	A	B	A	A	A	A	A	A	B	B	A	A	A	A	B	A	B	B	B	B	B	A	B	B	A	A	B	B
TA001732-0977	2B	23.5792	A	B	B	A	B	B	A	A	A	A	B	A	B	B	B	B	B	B	A	A	B	A	A	A	A	A	A	B	B	A	A	A	A	B	A	B	B	B	B	B	A	B	B	A	A	B	B
BobWhite_c892_73	2B	24.1928	A	B	B	A	B	B	A	A	A	A	B	A	B	B	B	B	A	B	A	A	B	A	A	A	A	A	A	B	B	A	A	A	A	B	A	B	B	B	B	B	A	B	B	A	A	B	B
Excalibur_c32337_110	2B	24.8063	A	B	B	A	B	B	A	A	A	A	B	A	B	B	B	B	A	B	A	A	B	A	A	A	A	A	A	B	B	A	A	A	A	B	A	B	B	B	B	B	A	B	B	A	A	B	B
RAC875_c27297_2153	2B	27.8776	A	B	B	A	B	B	A	A	A	A	B	A	B	B	B	B	A	B	A	A	B	A	A	A	A	A	A	B	B	A	A	A	A	B	A	B	B	B	B	B	A	B	B	A	A	B	B
RFL_Contig2023_547	2B	30.949	A	B	B	A	B	B	A	A	A	A	B	A	A	B	B	B	A	B	A	A	B	A	A	A	A	A	A	A	B	A	A	A	A	B	A	B	B	B	B	B	A	B	B	A	A	B	B
wsnp_Ex_c20169_29215219	2B	35.2541	A	B	B	A	B	B	A	A	A	A	B	A	A	B	B	B	A	B	A	A	B	A	A	A	A	A	A	A	B	A	A	A	A	B	A	B	B	B	B	B	A	B	B	A	A	B	B
BS00022800_51	2B	38.9417	A	B	B	A	B	B	A	A	A	A	B	A	A	B	B	B	B	B	A	A	B	A	A	A	A	A	A	A	B	A	A	A	A	B	A	B	B	B	B	B	A	B	B	A	A	B	B
RAC875_c54947_108	2B	40.169	A	B	B	A	B	B	A	A	A	A	B	A	A	B	B	B	B	B	A	A	B	A	A	A	A	A	A	A	B	A	A	A	A	B	A	B	B	B	B	B	A	B	B	A	A	B	B
BS00011315_51	2B	40.7825	A	B	B	A	B	B	A	A	A	A	B	A	A	B	B	B	B	B	A	A	B	A	A	A	A	A	A	A	B	A	A	A	A	B	A	B	B	B	B	B	A	B	B	A	A	B	B
BS00105409_51	2B	42.6238	A	B	B	A	B	B	A	A	A	A	B	A	A	B	B	B	B	B	A	A	B	A	A	A	A	A	A	A	B	A	A	A	A	B	A	B	B	B	B	B	A	B	B	A	A	B	B
BobWhite_c23054_1464	2B	43.2373	A	B	B	A	B	B	A	A	A	A	B	A	A	B	B	B	B	B	A	A	B	A	A	A	A	A	A	A	B	A	A	A	A	B	A	B	B	B	B	B	A	B	B	A	A	B	B
IAAV677	2B	43.2373	A	B	B	A	B	B	A	A	A	A	B	A	A	B	B	B	B	B	A	A	B	A	A	A	A	A	A	A	B	A	A	A	A	B	A	B	B	B	B	B	A	B	B	A	A	B	B
BS00022717_51	2B	43.8546	A	B	B	A	B	B	A	A	A	A	B	A	A	B	B	B	B	B	A	A	B	A	A	A	A	A	A	A	B	A	A	A	A	B	B	B	B	B	B	B	A	B	B	A	A	B	B
Excalibur_c40976_111	2B	44.4682	A	B	B	A	B	B	A	A	A	A	B	A	A	B	B	B	B	B	A	A	B	A	A	A	A	A	A	A	B	A	A	A	A	B	B	B	B	B	B	B	A	B	B	A	A	B	B
BS00067094_51	2B	46.9241	A	B	B	A	B	B	A	A	A	A	B	A	A	B	B	B	B	B	A	A	B	A	A	A	A	A	A	A	B	A	A	A	A	B	B	B	B	B	B	B	A	B	B	A	A	B	B
CAP11_s8679_211	2B	53.0902	A	B	B	A	B	B	A	A	A	A	B	A	A	B	B	B	B	B	A	A	B	A	A	A	A	B	A	A	B	A	A	A	A	A	B	B	B	B	B	B	A	B	B	A	A	B	B
BS00092869_51	2B	53.7037	A	B	B	A	B	B	A	A	A	A	B	A	A	B	B	B	B	B	A	A	B	A	A	A	A	B	A	A	B	A	A	A	A	A	B	B	B	B	B	B	A	B	B	A	A	B	B
BS00046164_51	2B	55.545	A	B	B	A	B	B	A	A	A	A	B	A	A	B	B	B	B	B	A	A	B	A	A	A	A	B	A	A	B	A	A	A	A	A	B	B	B	B	B	B	A	B	B	A	A	B	B
BobWhite_c2371_520	2B	56.1586	A	B	B	A	B	B	A	A	A	A	B	A	A	B	B	B	B	B	A	A	B	A	A	A	A	B	A	A	B	A	A	B	A	A	B	B	B	B	B	B	A	B	B	A	A	B	B
CAP7_c12727_215	2B	57.3858	A	B	B	A	B	B	A	A	A	A	B	B	A	B	B	B	B	B	B	A	B	A	A	A	A	B	A	A	B	A	A	B	A	A	B	B	B	B	B	B	A	B	B	A	A	B	B
Excalibur_rep_c78626_295	2B	57.9993	A	B	B	A	B	B	A	A	A	A	B	B	A	B	B	B	B	B	B	A	B	A	A	A	A	B	A	A	B	A	A	B	A	A	B	B	B	B	B	B	A	B	B	A	A	B	B
Kukri_c36266_120	2B	58.6128	A	B	B	A	B	B	A	A	A	A	B	B	A	B	B	B	B	B	B	A	B	A	A	A	A	B	A	A	B	A	A	B	A	A	B	B	B	B	B	B	A	B	B	A	A	B	B
Excalibur_c63515_208	2B	59.2264	A	B	B	A	B	B	A	A	A	A	B	B	A	B	B	B	B	B	B	A	B	A	A	A	A	B	A	A	B	A	A	B	A	A	B	B	B	B	B	B	A	B	B	A	A	B	B
JD_c16091_475	2B	59.2264	A	B	B	A	B	B	A	A	A	A	B	B	A	B	B	B	B	B	B	-	B	-	A	-	A	B	A	A	B	A	A	B	A	A	B	B	B	B	B	B	A	B	B	A	A	B	B
JD_c9115_954	2B	59.8887	A	B	B	A	B	B	A	A	A	A	B	B	A	B	B	B	B	B	B	A	B	A	B	A	A	B	A	A	B	A	A	B	A	A	B	B	B	B	B	B	A	B	B	A	A	B	B
RAC875_c81984_707	2B	61.7414	A	B	B	A	B	B	B	A	A	A	B	B	A	A	B	B	B	B	B	A	B	A	B	A	A	B	A	A	B	A	A	B	A	A	B	B	B	B	B	B	A	B	B	B	A	B	B
BobWhite_c58572_190	2B	62.9686	A	B	B	A	B	B	B	A	A	A	B	B	A	A	B	B	B	B	B	A	B	A	B	A	A	B	A	A	B	A	A	B	A	A	B	B	B	B	B	B	A	B	B	B	A	B	B
Excalibur_c37753_655	2B	63.5859	A	B	B	A	B	B	B	A	A	A	B	B	A	A	B	B	B	B	B	A	B	A	B	A	A	B	A	A	B	A	A	B	A	A	B	B	B	B	B	B	A	B	B	B	A	B	B
BobWhite_c7050_792	2B	64.8207	A	B	B	A	B	B	B	A	A	A	B	B	A	A	B	B	B	B	B	A	B	A	B	A	A	B	A	A	B	A	A	B	A	A	B	B	B	B	B	B	A	B	B	B	A	B	B
Excalibur_c21749_470	2B	65.4343	A	B	B	A	B	B	B	B	A	A	B	B	A	A	B	B	B	B	B	A	B	A	B	A	A	B	A	A	B	A	A	B	A	A	B	B	B	B	B	B	A	B	B	B	A	B	B
BS00076003_51	2B	66.6615	A	B	B	A	B	B	B	B	A	A	B	B	A	A	B	B	B	B	B	A	B	A	B	A	A	B	A	A	B	A	A	B	A	A	B	B	B	B	B	B	B	B	B	B	A	B	B
BS00082967_51	2B	66.6615	A	B	B	A	B	B	B	B	A	A	B	B	A	A	B	B	B	B	B	A	B	A	B	A	A	B	A	A	B	A	A	B	A	A	B	B	B	B	B	B	B	B	B	B	A	B	B
IAAV283	2B	67.2865	A	B	B	A	B	B	B	B	A	A	B	B	A	A	B	B	B	B	B	A	B	A	B	A	A	B	A	A	B	A	A	B	A	A	B	B	B	B	B	B	B	B	B	B	A	B	B
BS00081189_51	2B	67.9001	A	B	B	A	B	B	B	B	A	A	B	B	A	A	B	B	B	B	B	A	B	A	B	A	A	B	A	A	B	A	A	B	A	A	B	B	B	B	B	B	B	B	B	B	A	B	B
BobWhite_c5261_252	2B	69.1824	A	B	B	A	B	B	B	B	A	A	B	B	A	A	A	B	B	B	B	A	B	A	B	A	A	A	A	A	B	A	A	B	A	A	B	B	B	B	B	B	B	B	B	B	A	B	B
BS00028063_51	2B	69.1824	A	B	B	A	B	B	B	B	A	A	B	B	A	A	A	B	B	B	B	A	B	A	B	A	A	A	A	A	B	A	A	B	A	A	B	B	B	B	B	B	B	B	B	B	A	B	B
Kukri_c12117_134	2B	72.2537	A	B	B	A	B	B	B	B	A	A	B	B	A	A	A	B	B	B	B	A	B	A	B	A	A	A	A	A	B	B	A	B	A	A	B	B	B	B	B	B	B	B	B	B	A	A	B
BS00060618_51	2B	72.8673	A	B	B	A	B	B	B	B	A	A	B	B	A	A	A	B	B	B	B	A	B	A	B	A	A	A	A	A	B	B	A	B	A	A	B	B	B	B	B	B	B	B	B	B	A	A	B
BobWhite_c33464_133	2B	73.4808	A	B	B	A	B	B	B	B	A	A	B	B	A	A	A	B	B	B	B	A	B	A	B	A	A	A	A	A	B	B	A	B	A	A	B	B	B	A	B	B	B	B	B	B	A	A	B
RAC875_c18063_771	2B	78.4046	A	B	B	A	B	B	B	B	A	A	B	B	A	A	A	A	B	B	B	A	B	A	B	A	A	A	A	A	A	B	A	B	A	B	B	B	B	A	B	B	B	B	B	B	A	A	B
GENE-1151_455	2B	79.0182	A	B	B	A	B	B	B	B	A	A	B	B	A	A	A	A	B	B	B	A	B	A	B	A	A	A	A	A	A	B	A	B	A	B	B	B	B	A	B	B	B	B	B	B	A	A	B
BobWhite_c40428_349	2B	79.6317	A	B	B	A	B	B	B	B	A	A	B	B	A	A	A	A	B	B	B	A	B	A	B	A	A	A	A	A	A	B	A	B	A	B	B	B	B	A	B	B	B	B	A	B	A	A	B
Ex_c52711_584	2B	80.2452	A	B	B	A	B	B	B	B	A	A	B	B	A	A	A	A	B	B	B	A	B	A	B	A	A	A	A	A	A	B	A	B	A	B	B	B	B	A	B	B	B	B	A	B	A	A	B
BobWhite_rep_c64068_241	2B	81.4725	A	B	B	A	B	B	B	B	A	A	B	B	A	A	A	A	B	B	B	A	B	A	B	A	A	A	A	A	A	B	A	B	A	B	B	B	B	A	B	B	B	B	A	B	A	A	B
BS00066949_51	2B	81.4725	-	B	B	A	B	B	B	B	A	A	B	B	A	A	A	A	B	B	B	A	B	A	B	A	A	A	A	A	A	B	A	B	A	B	B	B	B	A	B	B	B	B	A	B	A	A	B
Excalibur_c7971_1573	2B	81.4725	A	B	B	A	B	B	B	B	A	A	B	B	A	A	A	A	B	B	B	A	B	A	B	A	A	A	A	A	A	B	A	B	A	B	B	B	B	A	B	B	B	B	A	B	A	A	B
Tdurum_contig14482_423	2B	85.1601	A	B	B	A	B	B	B	B	A	A	B	B	A	A	A	A	B	B	B	A	B	A	B	A	A	A	B	A	A	B	A	B	A	B	B	B	B	A	B	B	B	A	A	B	A	A	B
RAC875_c19685_944	2B	85.7736	A	B	B	A	B	B	B	B	A	A	B	B	A	A	A	A	B	B	B	A	B	A	B	A	A	A	B	A	A	B	A	B	A	B	B	B	B	A	B	B	B	A	A	B	A	A	B
BS00011792_51	2B	87.0009	A	B	B	A	B	B	B	B	A	A	B	B	A	A	A	A	B	B	B	A	B	A	B	A	A	A	B	A	A	B	A	B	A	B	B	B	B	A	B	B	B	A	A	B	A	A	B
Tdurum_contig10048_447	2B	88.2281	A	B	B	A	B	B	B	B	A	A	B	B	A	A	A	A	B	B	B	A	B	A	B	A	A	A	B	A	A	B	A	B	A	B	B	B	B	A	B	B	B	A	A	B	A	A	B
Kukri_c4239_1148	2B	90.0694	A	B	B	A	B	B	B	B	A	A	B	B	A	A	A	A	B	B	B	A	B	A	B	A	A	A	B	A	A	B	A	B	A	B	B	B	B	A	B	B	B	A	A	B	A	A	B
BS00030219_51	2B	90.683	A	B	B	A	B	B	B	B	A	A	B	B	A	A	A	A	B	B	B	A	B	A	B	A	A	A	B	A	A	B	A	B	A	B	B	B	B	A	B	B	A	A	A	B	A	A	B
tplb0030f06_593	2B	91.2965	A	B	B	A	B	B	B	B	A	A	B	B	A	A	A	A	B	B	B	A	B	A	B	A	A	A	B	B	A	B	A	B	A	B	B	B	B	A	B	B	A	A	A	B	A	A	B
RAC875_c4851_940	2B	91.91	A	B	B	A	B	B	B	B	A	A	B	B	A	A	A	A	B	B	B	A	B	A	B	A	A	A	B	B	A	B	A	B	A	B	B	B	B	A	B	B	A	A	A	B	A	A	B
RAC875_c16993_196	2B	96.8644	A	B	A	A	B	B	B	B	A	A	B	B	A	A	A	A	B	B	B	A	B	A	B	A	A	A	B	B	A	B	A	B	A	B	B	B	B	A	B	B	A	A	A	B	A	A	B
wsnp_Ex_c298_580660	2B	96.8644	A	B	A	A	B	B	B	B	A	A	B	B	A	A	A	A	B	B	B	A	B	A	B	A	A	A	B	B	A	B	A	B	A	B	B	B	B	A	B	B	A	A	A	B	A	A	B
wsnp_Ex_c5193_9204522	2B	99.351	A	B	A	A	A	B	B	B	A	A	B	B	A	A	A	A	B	B	B	A	A	A	B	A	A	A	B	B	A	B	A	B	A	B	B	B	B	A	B	B	A	A	A	B	A	A	B
BS00109546_51	2B	99.9879	A	B	A	A	A	B	B	B	A	A	B	B	A	-	-	A	B	B	B	A	A	A	B	A	A	A	B	B	A	B	A	B	A	B	B	B	B	A	B	B	A	A	A	B	A	A	B
Tdurum_contig92425_1868	2B	99.9879	A	B	A	A	A	B	B	B	A	A	B	B	A	A	A	A	B	B	B	A	A	A	B	A	A	A	B	B	A	B	A	B	A	B	B	B	B	A	B	B	A	A	A	B	A	A	B
Excalibur_c21117_300	2B	100.601	A	B	A	A	A	B	B	B	A	A	B	B	A	A	A	A	B	B	B	A	A	A	B	A	A	A	B	B	A	B	A	B	A	B	B	B	B	A	B	B	A	A	A	B	A	A	B
Kukri_c52900_280	2B	101.829	A	B	A	A	A	B	B	B	A	A	B	B	A	A	A	A	B	B	B	A	A	A	B	A	A	A	B	B	A	B	A	B	A	B	B	B	B	A	B	B	A	A	A	B	A	B	B
RAC875_c17591_2085	2B	113.057	A	B	A	A	A	A	B	B	B	A	A	B	A	B	A	A	B	B	B	B	A	A	B	A	A	A	B	B	A	B	A	B	A	B	A	B	B	A	B	B	A	A	A	B	A	B	B
Kukri_c1947_70	2B	115.513	A	B	A	A	A	A	B	B	B	A	A	B	A	B	B	A	B	B	B	B	A	A	B	A	A	A	B	B	A	B	A	B	A	B	A	B	B	A	B	B	A	A	A	B	A	B	B
Tdurum_contig67879_504	2B	116.126	A	B	A	A	A	A	B	B	B	A	A	B	A	B	B	A	B	B	B	B	A	A	B	A	A	A	B	B	A	B	A	B	A	B	A	B	B	A	B	B	A	A	A	B	A	B	B
BS00108451_51	2D	0	A	B	A	B	B	B	B	A	B	A	B	B	B	A	A	B	B	B	B	B	A	B	A	B	B	A	A	B	B	B	A	B	B	B	A	B	A	A	A	A	A	B	B	A	B	A	B
Kukri_c41556_619	2D	1.22724	A	B	A	B	B	B	B	A	B	A	B	A	B	A	A	B	B	B	A	B	A	B	A	B	B	A	A	B	B	B	A	B	B	B	A	B	A	A	A	A	A	B	B	A	B	A	B
D_GA8KES401A6022_87	2D	3.6832	A	B	A	B	B	B	B	A	B	A	B	A	B	A	A	B	B	B	A	B	A	B	A	B	B	A	A	B	B	B	A	B	B	A	A	B	A	A	A	A	A	B	B	A	B	A	B
RAC875_rep_c111225_330	2D	13.6283	A	B	A	A	B	B	B	A	B	A	B	A	B	A	A	B	B	B	A	B	A	B	A	B	A	A	A	B	A	B	A	B	B	A	B	B	A	B	A	A	A	B	B	A	A	A	B
BS00071756_51	2D	14.2572	A	B	A	A	B	B	B	A	B	A	B	A	B	A	A	B	B	B	A	B	A	B	A	B	A	A	A	B	A	B	A	B	B	A	B	B	A	B	A	A	A	-	B	-	A	A	B
Excalibur_rep_c101519_692	2D	14.2572	A	B	A	A	B	B	B	A	B	A	B	A	B	A	A	B	B	B	A	B	A	B	A	B	A	A	A	B	A	B	A	B	B	A	B	B	A	B	A	A	A	B	B	A	A	A	B
BS00004040_51	2D	21.6731	B	A	A	A	B	B	B	A	A	A	B	A	B	A	A	B	B	B	A	B	A	B	A	B	A	B	B	B	A	B	A	B	B	A	B	B	A	B	A	A	A	B	B	A	A	A	A
D_GDRF1KQ01AX0PH_169	2D	22.2866	B	A	A	A	B	B	B	A	A	A	B	A	B	A	A	B	B	B	A	B	A	B	A	B	A	B	B	B	A	B	A	B	B	A	B	B	A	B	A	A	A	B	B	A	A	A	A
BS00022276_51	2D	46.1744	B	A	A	A	B	A	B	A	A	A	A	A	B	A	B	A	B	B	A	B	A	B	A	B	A	A	B	B	A	B	A	B	B	A	B	B	-	B	A	B	A	B	A	B	B	A	A
RAC875_rep_c105135_247	2D	54.904	B	A	A	A	B	A	B	A	A	A	A	A	B	A	B	A	B	B	A	B	A	B	A	B	A	A	B	B	A	B	A	B	B	A	B	B	A	B	A	B	A	A	A	B	B	A	A
RAC875_c7319_195	2D	56.7453	B	A	A	A	B	A	B	A	A	A	A	A	A	A	B	A	B	B	A	B	A	B	A	B	A	A	B	B	A	B	A	B	B	A	A	B	A	B	A	B	A	A	A	B	B	A	A
BobWhite_c16439_1143	2D	86.0865	B	B	A	B	B	A	B	A	A	B	A	A	A	A	B	A	A	A	A	A	A	A	A	A	A	A	B	A	A	B	A	B	B	A	A	B	A	B	A	A	B	B	B	B	B	A	A
Excalibur_c17456_428	2D	89.1769	B	B	A	B	B	A	B	A	A	B	A	A	A	A	B	B	A	A	A	A	A	A	A	A	A	A	B	A	A	B	A	B	B	A	A	B	A	B	A	A	B	B	B	B	B	A	A
Kukri_c16277_87	2D	94.1313	B	B	A	B	B	A	B	A	A	B	A	A	A	A	B	B	A	A	A	A	A	A	A	B	A	A	B	A	A	B	A	B	B	A	A	B	A	B	A	A	B	B	B	B	B	A	A
Ku_c42623_838	2D	95.3585	B	B	A	B	B	A	B	A	A	B	A	A	A	A	B	B	A	A	A	A	A	A	A	B	A	A	B	A	A	B	A	B	B	A	A	B	A	B	A	A	B	B	B	B	B	A	A
wsnp_Ra_rep_c116793_96612614	2D	101.525	B	B	A	B	B	A	B	A	A	B	A	B	A	A	B	B	A	A	B	A	A	A	A	B	A	A	B	A	A	A	A	B	A	A	B	B	A	B	A	A	B	B	B	B	B	A	A
Excalibur_c7969_58	2D	101.525	B	B	A	B	B	A	B	A	A	B	A	B	A	A	B	B	A	A	B	A	A	A	A	B	A	A	B	A	A	A	A	B	A	A	B	B	A	B	A	A	B	B	B	B	B	A	A
Excalibur_c65531_147	2D	102.154	B	B	A	B	B	A	B	A	A	B	A	B	A	A	B	B	A	A	B	A	A	B	A	B	A	A	B	A	A	A	A	B	A	A	B	B	A	B	A	A	B	B	B	B	B	A	A
Tdurum_contig28672_65	2D	102.154	B	B	A	B	B	A	B	A	A	B	A	B	A	A	B	B	A	A	B	A	A	B	A	B	A	A	B	A	A	A	A	B	A	A	B	B	A	-	A	A	B	B	B	B	B	A	A
D_contig07718_714	2D	102.807	B	B	A	B	B	A	B	A	A	B	A	B	A	A	B	B	A	A	-	A	A	B	A	B	A	A	B	A	A	A	A	B	A	A	B	B	A	B	A	A	B	-	B	-	B	A	A
Excalibur_c24307_739	2D	110.769	B	B	A	B	B	A	B	A	A	B	A	A	A	A	B	B	A	A	A	-	A	B	A	B	A	A	B	A	A	A	A	B	B	B	B	B	A	A	A	A	B	B	B	B	B	-	A
RAC875_c21514_77	2D	134.839	B	B	A	B	A	A	B	A	A	A	A	A	A	-	B	B	A	B	A	A	-	B	B	B	A	A	B	A	B	B	A	A	B	B	B	B	A	A	A	A	B	B	B	B	B	A	B
wsnp_RFL_Contig2659_2346243	2D	145.914	B	B	B	B	A	A	B	A	A	A	A	A	A	A	B	B	A	B	A	A	A	B	B	A	B	A	B	A	B	B	A	A	B	B	B	B	A	B	A	A	B	B	B	B	A	B	B
tplb0021c10_951	2D	147.149	B	B	B	B	A	A	B	A	A	A	A	A	A	A	A	B	A	B	A	A	A	B	B	A	B	A	B	A	B	B	A	A	B	B	B	B	A	B	A	A	B	B	B	B	A	B	B
Excalibur_c23239_961	2D	148.376	B	B	B	B	A	A	B	A	A	A	A	A	A	A	A	A	A	B	A	A	A	B	B	A	B	A	B	A	B	B	A	A	B	B	B	B	A	B	A	A	B	B	B	B	A	B	B
RAC875_c23109_519	2D	170.994	A	A	A	B	B	A	B	A	A	A	A	B	A	A	B	A	A	B	B	A	A	B	B	A	A	A	B	-	B	B	-	A	B	-	B	B	A	A	-	B	B	B	A	B	A	B	A
BS00010685_51	2D	190.465	A	A	A	B	B	A	B	A	A	B	A	B	A	B	B	B	A	B	B	A	A	B	B	A	A	A	B	A	A	B	A	A	A	B	B	B	A	A	A	B	B	B	A	A	A	A	A
Excalibur_c88238_109	2D	191.692	A	A	A	B	B	A	B	A	A	B	A	B	A	B	B	B	A	B	B	A	A	B	B	A	A	A	B	A	A	B	A	A	A	B	B	B	A	A	A	B	B	B	A	A	A	A	A
RAC875_c29991_316	3A	0	B	A	B	A	B	B	B	A	A	B	A	B	A	A	B	A	B	A	B	B	B	A	B	B	A	B	B	B	B	B	A	A	B	A	A	A	A	A	B	B	A	B	B	A	A	B	B
RAC875_c787_431	3A	0.617315	B	A	B	A	B	B	B	A	A	B	A	B	A	A	B	A	B	A	B	B	B	A	B	B	A	B	B	B	B	B	A	A	B	A	A	B	A	A	B	B	A	B	B	A	A	B	B
BS00104401_51	3A	0.617315	B	A	B	A	B	B	B	A	A	B	A	B	A	A	B	A	B	A	B	B	B	A	B	B	A	B	B	B	B	B	A	A	B	A	A	B	A	A	B	B	A	B	B	A	A	B	B
Excalibur_c62042_175	3A	1.23084	B	A	A	A	B	B	B	A	A	B	A	B	A	A	B	A	B	A	B	B	B	A	B	B	A	B	B	B	B	B	A	A	B	A	A	B	A	A	B	B	A	B	B	A	A	B	B
Excalibur_c64686_63	3A	3.6868	B	A	A	A	B	B	B	A	A	B	A	B	A	A	B	B	B	A	B	B	B	A	B	B	A	B	B	B	B	B	A	A	B	A	A	B	A	A	B	A	A	B	B	A	A	B	B
IAAV4780	3A	5.5395	B	A	A	A	B	B	B	A	A	B	A	B	A	A	B	B	B	A	B	B	B	A	A	B	A	B	B	B	B	B	A	A	B	A	A	-	A	A	B	A	A	B	B	A	A	B	B
Kukri_c30702_382	3A	7.3922	B	A	A	A	B	B	B	A	A	B	A	B	A	A	B	B	B	A	B	B	B	A	A	B	A	B	B	B	B	B	A	A	B	A	A	B	A	A	B	A	A	B	B	A	A	B	B
Ra_c6118_450	3A	11.0799	B	A	A	A	B	B	B	A	B	B	A	B	A	A	B	B	B	A	B	B	B	A	A	B	B	B	B	B	B	B	B	A	B	A	A	B	A	A	B	A	A	B	B	A	A	B	B
Kukri_c49280_230	3A	14.7675	B	A	A	A	B	B	B	A	B	B	A	B	A	A	B	B	B	A	B	B	B	A	A	B	B	B	B	B	B	B	B	A	B	A	A	B	A	A	B	A	B	B	B	A	A	B	B
Tdurum_contig52302_92	3A	19.0726	B	B	A	A	B	B	B	A	B	B	A	B	A	A	B	B	B	A	B	A	B	A	A	B	B	B	B	B	B	B	B	A	B	A	A	B	A	A	B	A	B	A	B	A	A	B	B
BobWhite_c9249_564	3A	19.6861	B	B	A	A	B	B	B	A	B	B	A	B	A	A	B	B	B	A	B	A	B	A	A	B	B	B	B	B	B	B	B	A	B	A	A	B	A	A	B	A	B	A	B	A	A	B	B
BS00057444_51	3A	27.102	B	B	A	B	A	B	B	A	B	B	A	B	A	A	B	B	B	B	B	A	B	A	A	B	B	B	B	B	B	B	B	A	B	A	A	B	A	A	B	A	B	A	B	A	A	B	B
D_GDEEGVY01CFL7P_385	3A	28.3523	B	B	A	B	A	B	B	A	B	B	A	B	A	A	B	B	B	B	B	A	B	-	A	B	B	B	B	B	B	B	B	A	B	A	A	B	A	A	B	A	B	A	B	-	A	B	B
RAC875_c19534_68	3A	42.7502	B	B	A	B	A	B	B	A	A	A	A	B	A	A	B	B	B	B	B	A	B	A	A	B	B	B	B	B	B	A	B	A	B	A	A	B	A	A	B	A	B	A	B	A	A	A	B
BS00013584_51	3A	47.7669	B	A	A	B	A	B	A	A	A	A	A	B	A	A	B	A	B	B	B	A	B	A	A	B	B	B	B	A	B	A	B	A	B	A	A	B	A	A	B	A	B	A	B	B	A	A	B
IACX464	3A	48.3805	B	A	A	B	A	B	A	A	A	A	A	B	A	A	B	A	B	B	B	A	B	A	A	B	B	B	B	A	B	A	B	A	B	A	A	B	A	A	B	A	B	A	B	B	A	A	B
Excalibur_rep_c116073_259	3A	50.8364	B	A	A	B	A	B	A	A	A	A	A	B	B	A	B	A	B	B	B	A	B	A	A	B	B	B	B	A	B	A	B	A	B	A	A	B	A	A	B	A	B	A	B	B	A	A	B
wsnp_Ex_rep_c67460_66057400	3A	51.45	B	A	A	B	A	B	A	A	A	A	A	B	B	A	B	A	B	B	B	A	B	A	A	B	B	B	B	A	B	A	B	A	B	A	A	B	A	A	B	A	B	A	B	B	A	A	B
Tdurum_contig81377_125	3A	52.0673	B	A	A	B	A	B	A	A	A	A	A	B	B	A	B	A	B	B	B	A	B	A	A	B	B	B	B	A	B	A	B	A	B	A	A	B	A	A	B	A	B	A	A	B	A	A	B
wsnp_BG263769A_Td_2_1	3A	52.6846	B	A	A	B	A	B	A	A	A	A	A	B	B	A	B	A	B	B	B	A	B	A	A	B	B	B	B	A	B	A	B	A	B	A	A	B	A	A	B	A	B	A	A	B	A	A	B
BS00062808_51	3A	52.6846	B	A	A	B	A	B	A	A	A	A	A	B	B	A	B	A	B	B	B	A	B	A	A	B	B	B	B	A	B	A	B	A	B	A	A	B	A	A	B	A	B	A	A	B	A	A	B
wsnp_BG263758A_Ta_1_1	3A	53.3019	B	A	A	B	A	B	A	A	A	A	A	B	B	A	B	A	B	B	B	A	B	A	A	B	B	B	B	A	B	A	B	A	B	A	A	B	A	A	B	A	B	A	A	B	A	A	B
Tdurum_contig12558_205	3A	54.5291	B	A	A	B	A	B	A	A	A	A	A	B	B	A	B	A	B	B	B	A	B	A	A	B	B	B	B	A	B	A	B	A	B	A	A	B	A	A	B	A	B	A	A	B	A	A	B
Excalibur_c26754_433	3A	55.1427	B	A	A	B	A	B	A	A	A	A	A	B	B	A	B	A	B	B	B	A	B	A	A	B	B	B	B	A	B	A	B	A	B	A	A	B	A	A	B	A	B	A	A	B	A	A	B
BS00070511_51	3A	55.7562	B	A	A	B	A	B	A	A	A	A	A	B	B	A	B	A	B	B	B	A	B	A	A	B	B	B	B	A	B	A	B	A	B	A	A	B	A	A	B	A	B	A	A	B	A	A	B
Excalibur_c14216_692	3A	56.9834	B	A	A	B	A	B	A	A	A	A	A	B	B	A	B	A	B	B	B	A	B	A	A	B	B	B	B	A	B	A	B	A	B	A	A	B	A	A	B	A	B	A	A	B	A	A	B
Kukri_c37815_53	3A	58.2107	B	A	A	B	A	B	A	A	A	A	A	B	B	A	B	A	B	B	B	A	B	A	A	B	B	B	B	A	B	A	B	A	B	A	A	B	A	A	B	A	B	A	A	B	A	A	B
Kukri_c4724_923	3A	59.4379	B	A	A	B	A	B	A	A	A	A	A	B	B	A	B	A	B	B	B	A	B	A	A	B	B	B	B	A	B	A	B	A	B	A	A	B	A	A	B	A	B	A	A	B	A	A	B
CAP12_c1787_110	3A	60.0515	B	A	A	B	A	B	A	A	A	A	A	B	B	A	B	A	B	B	B	A	B	A	A	B	B	B	B	A	B	A	B	A	B	A	A	B	A	A	B	A	B	A	A	B	A	A	B
wsnp_Ku_c44716_51926415	3A	60.6688	B	A	A	B	A	B	B	A	A	A	A	B	B	A	B	A	B	B	B	A	B	A	A	B	B	B	B	A	B	A	B	A	B	A	A	B	A	A	B	A	B	A	A	B	-	A	B
Kukri_rep_c111139_338	3A	63.1399	B	A	A	B	A	B	B	A	A	A	A	B	B	A	B	A	B	B	B	A	A	A	A	B	B	B	B	A	B	A	B	A	B	A	A	B	A	A	B	A	B	A	A	B	-	A	B
Ra_c8717_520	3A	64.9926	B	A	A	B	A	B	B	A	A	A	A	B	B	A	B	A	B	B	B	A	A	A	A	B	B	B	B	A	B	A	B	A	B	A	A	B	A	A	B	A	B	A	A	B	B	A	B
CAP11_c1464_135	3A	65.642	B	A	A	B	A	B	B	A	-	A	-	B	B	A	B	A	B	B	B	A	A	A	A	B	B	B	B	A	B	A	B	A	B	A	A	B	A	A	B	A	B	A	A	B	B	A	B
RAC875_c62290_269	3A	65.642	B	A	A	B	A	B	B	A	A	A	A	B	B	A	B	A	B	B	B	A	A	A	A	B	B	B	B	A	B	A	B	A	B	A	A	B	A	A	B	A	B	A	A	B	B	A	B
Tdurum_contig64606_1309	3A	66.2555	B	A	A	B	A	B	B	A	A	A	A	B	B	B	B	A	B	B	B	A	A	A	A	B	B	B	B	A	B	A	B	A	B	A	A	B	A	A	B	A	B	A	A	B	B	A	B
BS00074617_51	3A	66.8691	B	A	A	B	A	B	B	A	A	A	A	B	B	B	B	A	B	B	B	A	A	A	A	B	B	B	B	A	B	A	B	A	B	A	A	B	A	A	B	A	B	A	A	B	B	A	B
BS00014695_51	3A	67.4864	B	A	A	B	A	B	B	A	A	A	A	B	B	B	B	A	B	B	B	A	A	A	A	B	B	B	B	A	B	A	B	A	B	A	A	B	A	A	B	A	B	A	A	B	B	A	B
BobWhite_c28135_109	3A	68.1037	B	A	B	B	A	B	B	A	A	A	A	B	B	B	B	A	B	B	B	A	A	A	A	B	B	B	B	A	B	A	B	A	B	A	A	B	A	A	B	A	B	A	A	B	B	A	B
wsnp_Ex_c9483_15722127	3A	69.3309	B	A	B	B	A	B	B	A	A	A	A	B	B	B	B	A	B	B	B	A	A	A	A	B	B	B	B	A	B	A	B	A	B	A	A	B	A	A	B	A	B	A	A	B	B	A	B
RAC875_c67998_96	3A	69.9482	B	A	B	B	A	B	B	A	A	A	A	B	B	B	B	A	B	B	B	A	A	A	A	B	B	B	B	A	B	A	B	A	B	A	A	-	A	A	B	A	B	A	A	B	B	A	B
GENE-1634_405	3A	70.5656	B	A	B	B	A	B	B	A	A	A	A	B	B	B	B	A	B	B	B	A	A	A	A	B	B	B	B	A	B	A	B	A	B	A	A	B	A	A	B	A	B	A	A	B	B	A	B
Tdurum_contig55560_972	3A	71.1791	B	A	B	B	A	B	B	A	A	A	A	B	B	B	B	A	B	B	B	A	A	A	A	B	B	B	B	A	B	A	B	A	B	A	A	B	A	A	B	A	B	A	A	B	B	A	B
Excalibur_c56240_176	3A	74.2504	B	A	B	B	A	B	B	A	A	A	A	B	B	B	B	A	B	B	B	A	A	A	A	B	B	A	B	A	B	A	B	A	B	A	A	B	A	A	B	A	B	A	A	B	B	A	B
RAC875_c14684_1128	3A	77.3218	B	A	B	B	A	B	B	A	A	A	A	B	B	B	B	A	B	B	B	A	A	A	A	B	B	A	B	A	B	A	B	A	B	A	A	A	A	A	B	A	B	A	A	B	B	A	B
RFL_Contig2787_634	3A	78.5566	B	A	B	B	A	B	B	A	A	A	A	B	B	B	B	A	B	B	B	A	A	A	A	B	B	A	B	A	B	A	B	A	B	A	A	-	A	A	B	A	B	A	A	B	B	A	B
IACX333	3A	81.0431	B	A	B	B	A	B	A	A	A	A	A	B	B	B	B	A	B	B	B	A	A	A	A	B	B	A	B	A	B	A	B	A	B	A	A	A	A	A	B	A	B	A	A	B	B	A	B
RAC875_c10194_673	3A	81.6604	B	A	B	B	A	B	A	A	A	A	A	B	B	B	B	A	B	B	B	A	A	A	A	B	B	A	B	A	B	A	B	A	B	A	A	A	A	A	B	A	B	A	A	B	B	A	B
wsnp_Ex_c27317_36522052	3A	82.2739	B	A	B	B	A	B	A	A	A	A	A	B	B	B	B	A	B	B	B	A	A	A	A	B	B	A	B	A	B	A	B	A	B	A	A	A	A	A	B	A	B	A	A	B	B	A	B
Tdurum_contig62557_263	3A	83.5012	B	A	B	B	A	B	A	A	A	A	A	B	B	B	B	A	B	B	B	A	A	A	A	B	B	A	B	A	B	A	B	A	B	A	A	A	A	A	B	B	B	A	A	B	B	A	B
GENE-3346_506	3A	83.5012	B	A	B	B	A	B	A	A	-	A	A	B	B	B	B	A	B	B	B	A	A	A	A	B	B	A	B	A	B	A	B	A	B	A	A	-	A	A	B	B	B	A	A	B	B	A	B
BS00088756_51	3A	84.1302	B	A	B	B	A	B	A	A	A	A	A	B	B	B	B	A	B	B	B	A	A	A	A	B	B	A	B	A	B	A	B	A	B	A	A	A	A	A	B	B	B	A	A	B	B	A	B
wsnp_BE495175A_Ta_1_1	3A	96.6557	B	A	B	B	A	B	A	A	A	A	A	B	B	A	B	A	B	B	B	B	A	A	A	B	B	B	B	A	B	A	B	A	B	A	A	A	A	B	B	B	B	A	A	B	B	B	A
BobWhite_c62252_472	3A	97.273	B	A	B	B	A	B	A	A	A	A	A	B	B	A	B	A	B	B	B	B	A	A	A	B	B	B	B	A	B	A	B	A	B	A	A	A	A	B	B	B	B	A	A	B	B	B	A
RAC875_rep_c94907_221	3A	97.273	B	A	B	B	A	B	A	A	A	A	A	B	B	A	B	A	B	B	B	B	A	A	A	B	B	B	B	A	B	A	B	A	B	A	A	-	A	B	B	B	B	-	A	-	B	B	A
Kukri_c49927_151	3A	97.91	B	A	B	B	A	B	A	A	A	A	A	B	B	A	B	A	B	B	B	B	A	A	A	B	B	B	B	A	B	A	B	A	B	A	A	-	A	B	B	B	B	A	A	B	B	B	A
wsnp_Ku_c10468_17301216	3A	102.242	B	A	B	B	A	B	A	A	A	A	A	B	A	A	B	A	B	A	B	B	A	A	A	B	B	B	B	A	B	A	B	A	B	A	A	A	A	B	B	B	B	A	A	B	B	B	B
Kukri_rep_c89509_83	3A	103.469	B	A	B	B	A	B	A	A	A	A	A	B	A	A	B	A	B	A	B	B	A	A	A	B	B	B	B	A	B	A	B	A	B	A	A	A	A	B	B	B	B	A	A	B	B	B	B
GENE-1833_70	3A	115.995	A	A	B	B	A	B	B	A	A	A	A	B	A	A	B	A	B	A	B	B	A	B	A	B	B	B	B	A	B	A	B	A	B	A	A	A	A	B	A	B	B	A	A	A	B	A	B
wsnp_CAP8_c6939_3242530	3A	117.222	A	A	B	B	A	B	B	A	A	A	A	B	A	A	B	A	B	A	B	B	A	B	A	B	B	B	B	A	B	A	B	A	B	A	A	A	A	B	A	B	B	A	A	A	B	A	B
wsnp_Ku_c7811_13387117	3A	117.835	A	A	B	B	A	B	B	A	A	A	A	B	A	A	B	A	B	A	B	B	A	B	A	B	B	B	B	A	B	A	B	A	B	A	A	A	A	B	A	B	B	A	A	A	B	A	B
Tdurum_contig42495_389	3A	117.835	A	A	B	B	A	B	B	A	A	A	A	B	A	A	B	A	B	A	B	B	A	B	-	B	B	B	B	A	B	A	B	A	B	A	A	A	A	B	A	B	B	A	A	A	B	A	B
wsnp_Ex_c9377_15572157	3A	121.546	A	A	B	B	A	B	B	A	A	A	A	B	A	A	B	A	B	A	B	B	A	B	-	B	B	B	B	A	B	A	B	A	B	A	A	A	A	B	A	B	B	A	A	A	B	A	B
BobWhite_c13293_107	3A	154.688	A	B	B	A	A	B	B	A	A	B	A	A	A	B	A	A	B	A	A	B	B	B	B	B	B	B	B	B	B	A	B	A	A	B	B	A	A	B	A	A	A	A	B	A	B	A	B
BS00057523_51	3A	158.375	A	B	B	A	A	B	B	A	A	B	A	A	A	B	A	A	A	A	A	B	B	B	B	B	B	B	B	B	B	B	B	A	A	B	B	A	A	A	A	A	A	A	B	B	B	A	B
Excalibur_c90478_62	3A	164.541	A	B	B	A	A	A	B	A	A	B	A	A	A	B	A	A	A	A	A	B	B	B	B	B	B	B	B	B	B	B	A	A	A	B	B	A	A	A	A	A	A	A	B	B	B	A	B
GENE-1934_182	3A	165.159	A	B	B	A	A	A	B	A	A	B	A	A	A	B	A	A	A	A	A	B	B	B	B	B	B	B	B	B	B	B	A	A	A	B	B	A	A	A	A	A	A	A	B	B	B	A	B
Tdurum_contig92824_646	3A	165.776	A	B	B	A	A	A	B	A	A	B	A	A	A	B	A	A	A	A	A	B	B	B	B	B	B	B	B	B	B	B	A	A	A	B	B	A	A	A	A	A	A	A	B	B	B	A	B
BobWhite_c5246_474	3A	167.617	A	B	B	A	A	A	B	A	B	B	A	A	A	B	A	A	A	A	A	B	B	B	B	B	B	B	B	B	B	B	A	A	A	B	B	A	B	A	A	A	A	A	B	B	B	A	B
Tdurum_contig75336_518	3A	168.235	A	B	B	A	A	A	B	A	B	B	A	A	A	B	A	A	A	A	A	B	B	B	B	B	B	B	B	B	B	B	A	A	A	B	B	-	B	A	A	A	A	A	B	B	B	A	B
RAC875_c38975_411	3A	170.817	A	B	A	A	A	A	B	A	B	B	A	A	A	B	A	A	A	A	A	B	B	B	B	B	B	B	B	B	B	B	A	A	A	B	B	A	B	A	A	A	A	A	B	B	B	A	B
GENE-1743_730	3B.1	0	A	B	A	B	A	A	A	B	A	B	B	B	-	B	B	B	B	B	B	A	A	B	A	B	B	B	A	A	-	B	A	B	B	A	A	A	B	A	A	B	B	A	B	A	A	A	B
BS00001400_51	3B.1	0.649387	A	B	A	B	A	A	A	B	A	B	B	B	B	B	B	B	B	B	B	A	A	B	A	B	B	B	A	A	B	B	A	B	B	A	A	A	B	A	A	B	B	A	B	A	A	A	B
Kukri_c17082_519	3B.1	1.87663	A	B	A	B	A	A	A	B	A	B	B	B	B	B	B	B	B	B	B	A	A	B	A	B	B	B	A	A	B	B	A	B	B	A	A	A	B	A	A	B	B	A	B	A	A	A	B
Excalibur_rep_c71060_78	3B.1	3.10387	A	B	A	B	A	A	A	B	A	B	B	A	B	B	B	B	B	B	A	A	A	B	A	B	B	B	A	A	B	B	A	B	B	A	A	A	B	A	A	B	B	A	B	A	A	A	B
BS00063985_51	3B.1	4.44647	A	B	A	B	A	A	A	B	A	B	B	A	B	B	B	B	B	B	A	-	A	B	A	B	B	B	A	A	B	B	A	B	B	A	A	A	B	A	A	B	B	A	B	A	A	A	B
BS00009992_51	3B.1	4.44647	A	B	A	B	A	A	A	B	A	B	B	A	B	B	B	B	B	B	A	A	A	B	A	B	B	B	A	A	B	B	A	B	B	A	A	A	B	A	A	B	B	A	B	A	A	A	B
Excalibur_c30762_514	3B.1	13.1214	A	B	A	B	A	A	A	B	A	B	B	A	B	B	B	B	B	B	A	A	A	B	A	B	A	B	A	A	B	B	A	B	B	A	A	A	B	A	A	B	B	A	B	A	A	A	A
BobWhite_c27352_145	3B.1	13.735	A	B	A	B	A	A	A	B	A	B	B	A	B	B	B	B	B	B	A	A	A	B	A	B	A	B	A	A	B	B	A	B	B	A	A	A	B	A	A	B	B	A	B	A	A	A	A
BS00064956_51	3B.1	14.3485	A	B	A	B	A	A	A	B	A	B	B	A	B	B	B	B	B	B	A	A	A	B	A	B	A	B	A	A	B	B	A	B	B	A	A	A	B	A	A	B	B	A	B	A	A	A	A
Excalibur_rep_c104498_168	3B.1	16.8045	A	B	A	B	A	A	A	B	A	B	B	A	B	B	B	B	B	B	A	A	A	B	A	B	A	B	A	A	B	B	A	B	B	A	A	A	B	A	A	B	B	A	B	B	A	A	A
wsnp_Ex_c19993_29024127	3B.1	18.0317	A	B	A	B	A	A	A	B	A	B	B	A	B	B	B	B	B	B	A	A	A	B	A	B	A	B	A	A	B	B	A	A	B	A	A	A	B	A	A	B	B	A	B	B	A	A	A
Excalibur_c25566_1000	3B.1	18.6452	A	B	A	B	A	A	A	B	A	B	B	A	B	B	B	B	B	B	A	A	A	B	A	B	A	B	A	A	B	B	A	A	B	A	A	A	B	A	A	B	B	A	B	B	A	A	A
wsnp_Ra_c16264_24873670	3B.1	19.2588	A	B	A	B	A	A	A	B	A	B	B	A	B	B	B	B	B	B	A	A	A	B	A	B	A	B	A	A	B	B	A	A	B	A	A	A	B	A	A	B	B	A	B	B	A	A	A
BS00023188_51	3B.1	20.486	A	B	A	B	A	A	A	B	A	B	B	A	B	B	B	B	B	B	A	A	A	B	A	B	A	B	A	A	B	B	A	A	A	A	A	A	B	A	A	B	B	A	B	B	A	B	A
Tdurum_contig57914_1144	3B.1	22.3273	A	B	A	B	A	A	A	B	A	B	B	A	B	B	B	B	B	B	A	A	A	B	A	B	A	A	A	A	B	B	A	A	A	A	A	A	B	A	A	B	B	A	B	B	A	B	A
IAAV3924	3B.1	22.9408	A	B	A	B	A	A	A	B	A	B	B	A	B	B	B	B	B	B	A	A	A	B	A	B	A	A	A	A	B	B	A	A	A	A	A	A	B	A	A	B	B	A	B	B	A	B	A
RFL_Contig3591_1832	3B.1	24.1681	A	B	A	B	A	A	A	B	A	B	B	A	B	B	B	B	B	B	A	A	A	B	A	B	A	A	A	A	B	B	A	A	A	A	A	A	B	A	A	B	B	A	B	B	A	B	A
tplb0057a21_1065	3B.1	24.7816	A	B	A	B	A	A	A	B	A	B	B	A	B	B	B	B	B	B	A	A	A	B	A	B	A	A	B	A	B	B	A	A	A	A	A	A	B	A	A	B	B	A	B	B	A	B	A
BS00070455_51	3B.1	26.0088	A	B	A	B	A	A	A	B	A	B	B	A	B	B	B	B	B	B	A	A	A	B	A	B	A	A	B	A	B	B	A	A	A	A	A	A	B	A	A	B	B	A	B	B	A	B	A
wsnp_BE496983B_Ta_2_1	3B.1	53.0643	A	B	A	B	A	B	A	B	A	A	A	A	A	A	A	A	B	B	A	A	B	B	A	A	A	A	A	B	B	A	A	A	B	A	A	A	B	A	A	B	B	B	A	B	A	A	A
Kukri_c13991_584	3B.1	58.0187	A	B	A	B	B	B	A	B	A	A	A	A	A	A	A	A	B	B	A	A	B	B	A	A	A	A	A	B	B	A	A	A	B	A	A	A	B	A	A	B	B	B	A	B	A	A	A
BS00064312_51	3B.1	62.9426	A	B	A	B	B	B	A	B	A	A	A	A	A	B	A	A	B	A	A	A	B	B	A	A	A	A	A	B	B	A	A	A	B	A	A	A	B	A	A	B	A	B	A	B	A	A	A
BobWhite_c62702_587	3B.1	63.5561	A	B	A	B	B	B	A	B	A	A	A	A	A	B	A	A	B	A	A	A	B	B	A	A	A	A	A	B	B	A	A	A	B	A	A	A	B	A	A	B	A	B	A	B	A	A	A
Excalibur_rep_c116253_175	3B.1	64.1696	A	B	A	B	B	B	A	B	A	A	A	A	A	B	A	A	B	A	A	A	B	B	A	A	A	A	A	B	B	A	A	A	B	A	A	A	B	A	A	B	A	B	A	B	A	A	A
GENE-4918_402	3B.1	64.7869	A	B	A	B	B	B	A	B	A	A	A	A	A	B	A	A	B	A	A	A	B	B	A	A	A	A	A	B	B	A	A	A	B	A	A	A	B	A	A	B	A	B	A	B	A	A	A
Kukri_c73725_218	3B.1	67.2581	A	B	A	A	B	B	A	B	A	A	A	A	A	B	A	A	B	A	A	A	B	B	A	A	A	A	A	B	B	A	A	A	B	A	A	A	B	A	A	B	A	B	A	B	A	A	A
Excalibur_c8284_580	3B.1	67.8716	A	B	A	A	B	B	A	B	A	A	A	A	A	B	A	A	B	A	A	A	B	B	A	A	A	A	A	B	B	A	A	A	B	A	A	A	B	A	A	B	A	B	A	B	A	A	A
BS00023193_51	3B.1	70.5056	A	B	A	A	B	B	A	B	A	A	A	A	A	B	A	A	B	A	A	A	B	B	A	A	A	A	A	B	B	A	A	-	B	A	A	A	B	A	A	B	A	B	A	B	A	A	A
wsnp_CD897414B_Ta_2_1	3B.1	71.1679	A	B	A	A	B	B	A	B	A	A	A	A	A	B	A	A	B	A	A	A	B	B	A	-	A	A	A	B	B	A	A	A	B	A	A	A	B	A	A	B	A	B	A	B	A	A	A
BS00106922_51	3B.1	71.7852	A	B	A	A	B	B	A	B	A	A	A	A	A	B	A	A	B	A	A	A	B	B	A	A	A	A	A	B	B	A	A	A	B	A	A	A	B	A	A	B	A	B	A	B	A	A	A
Kukri_rep_c114800_56	3B.1	71.7852	A	B	A	A	B	B	A	B	A	A	A	A	A	B	A	A	B	A	A	A	B	B	A	A	A	A	A	B	B	A	A	A	B	A	A	A	B	A	A	B	A	B	A	B	A	A	A
BS00069274_51	3B.1	72.4142	A	B	A	A	B	B	A	B	A	A	A	A	A	B	A	A	B	A	A	A	B	B	A	A	A	A	B	B	B	A	A	A	B	A	A	A	B	A	A	B	A	B	A	B	A	A	A
CAP12_rep_c7901_114	3B.1	73.0553	A	B	A	A	B	B	A	B	A	A	A	A	A	B	A	A	B	A	A	A	B	B	A	A	A	A	B	B	B	A	A	A	-	A	A	-	B	A	A	B	A	B	A	B	A	A	A
wsnp_CAP11_c558_382875	3B.1	73.6963	A	B	A	A	B	B	A	B	A	A	A	A	A	B	A	A	B	A	A	A	B	B	A	A	A	A	B	B	B	A	A	A	B	A	A	A	B	A	A	B	A	B	A	B	A	A	A
Ku_c8631_308	3B.1	75.5376	A	B	A	A	B	B	A	B	A	A	A	B	A	B	A	A	B	A	B	A	B	B	A	A	A	A	B	B	B	A	A	A	B	A	A	A	B	A	A	B	A	B	A	B	A	A	A
wsnp_Ex_c2580_4800027	3B.1	75.5376	A	B	A	A	B	B	A	B	A	A	A	B	A	B	A	A	B	A	B	A	B	B	A	A	A	A	B	B	B	A	A	A	B	A	A	A	B	A	A	B	A	B	A	B	A	A	A
Excalibur_c77101_90	3B.1	76.155	A	B	A	A	B	B	A	B	A	A	A	B	A	B	A	A	B	A	B	A	B	B	A	A	A	A	B	B	B	A	A	A	B	A	A	A	B	A	A	B	A	B	A	B	A	A	A
BobWhite_c1196_297	3B.1	76.7685	A	B	A	A	B	B	A	B	A	A	A	B	A	B	A	A	B	A	B	A	B	B	A	A	A	A	B	B	B	A	A	A	B	A	A	A	B	A	A	B	A	B	A	B	A	A	A
BS00030581_51	3B.1	77.382	A	B	A	A	B	B	A	B	A	A	A	B	A	B	A	A	B	A	B	A	B	B	A	A	A	A	B	B	B	A	A	A	B	A	A	A	B	A	A	B	B	B	A	B	A	A	A
Kukri_c783_1833	3B.1	77.9993	A	B	A	A	B	B	A	B	A	A	A	B	A	B	A	A	B	A	B	A	B	B	A	A	A	A	B	B	B	A	A	A	B	A	A	A	B	A	A	B	B	B	A	B	A	A	A
wsnp_Ex_c2314_4333242	3B.1	78.6166	A	B	A	A	B	B	A	B	A	A	A	B	A	B	A	A	B	A	B	A	B	B	A	A	A	A	B	B	B	A	A	A	B	A	A	A	B	A	A	B	B	B	A	B	A	A	A
Ex_c24059_707	3B.1	79.2456	A	B	A	A	B	B	A	B	A	A	A	B	A	B	A	A	B	A	B	A	B	B	A	A	A	A	B	B	B	A	A	A	B	A	A	A	B	A	A	B	B	B	A	B	A	A	A
Excalibur_c62826_254	3B.1	79.2456	A	B	A	A	B	B	A	B	A	A	A	B	A	B	A	A	B	A	B	A	B	B	A	A	A	A	B	B	B	A	A	A	B	A	A	A	B	A	A	B	B	B	A	B	A	A	A
Jagger_c5649_59	3B.1	79.8591	A	B	A	A	B	B	A	B	A	A	A	B	A	B	A	A	B	A	B	A	B	B	A	A	A	A	B	B	B	A	A	A	B	B	A	A	B	A	A	B	B	B	A	B	A	A	A
Tdurum_contig70056_255	3B.1	80.4727	A	B	A	A	B	B	A	B	A	A	A	B	A	B	A	A	B	A	B	A	B	B	A	A	A	A	B	B	B	A	A	A	B	B	A	A	B	A	A	B	B	B	A	B	A	A	A
BS00023641_51	3B.1	81.0862	A	B	A	A	B	B	A	B	A	A	A	B	A	B	A	A	B	A	B	A	B	B	A	A	A	A	B	B	B	A	A	A	B	B	A	A	B	A	A	B	B	B	A	B	A	A	A
wsnp_Ex_c4267_7700267	3B.1	81.7073	A	B	A	A	B	B	A	B	A	A	A	B	A	B	A	A	B	A	B	A	B	B	A	A	A	A	B	B	B	A	A	A	B	B	A	A	B	A	A	B	B	B	A	B	A	A	A
Excalibur_c21751_421	3B.1	81.7073	A	B	A	A	B	B	A	B	A	A	A	B	A	B	A	A	B	A	B	A	B	B	A	A	A	A	B	B	B	A	A	A	B	B	A	A	B	A	A	B	B	B	A	B	A	A	A
Ku_c172_840	3B.1	83.5487	A	B	A	A	B	B	A	B	A	A	A	B	A	B	A	A	B	A	B	A	B	B	A	A	A	A	B	B	B	A	A	A	B	B	A	A	B	A	A	B	B	B	A	B	A	A	A
Ra_c2964_1799	3B.1	84.7759	A	B	A	A	B	B	A	B	A	A	A	B	A	B	A	A	B	B	B	A	B	B	A	A	A	A	B	B	B	A	A	A	B	B	A	A	B	A	A	B	B	B	A	B	A	A	A
Excalibur_c27120_789	3B.1	85.3894	A	B	A	A	B	B	A	B	A	A	A	B	A	B	A	A	B	B	B	A	B	B	A	A	A	A	B	B	B	A	A	A	B	B	A	A	B	A	A	B	B	B	A	B	A	A	A
RAC875_rep_c117294_342	3B.1	86.003	A	B	A	A	B	B	A	B	A	A	A	B	A	B	A	A	B	B	B	A	B	B	A	A	A	A	B	B	B	A	A	A	B	B	A	A	B	A	A	B	B	B	A	B	A	A	A
RAC875_c18058_1070	3B.1	89.0743	A	A	A	A	B	B	A	B	A	A	A	B	A	A	A	A	B	B	B	A	B	B	A	A	A	A	B	B	B	A	A	A	B	B	A	A	B	A	A	B	B	B	A	B	A	A	A
Excalibur_rep_c111619_724	3B.1	90.9156	A	A	A	A	B	B	A	B	A	A	A	B	A	A	A	A	B	B	B	A	B	B	A	A	A	A	B	B	B	A	A	A	B	B	A	A	B	A	A	B	B	B	A	B	A	A	A
Tdurum_contig43498_395	3B.1	91.5407	A	A	A	A	B	B	A	B	A	A	A	B	A	A	A	A	B	B	B	A	B	B	A	A	A	A	B	B	B	A	A	A	B	B	A	A	B	A	A	B	B	B	A	B	A	A	A
Ra_c35_3184	3B.1	91.5407	A	A	A	A	B	B	A	B	A	A	A	B	A	A	A	A	B	B	B	A	B	B	A	A	A	A	B	B	B	A	A	A	B	B	A	A	B	A	A	B	B	B	A	B	A	A	A
BS00022403_51	3B.1	96.4645	A	A	A	A	A	B	A	B	A	A	A	B	A	A	A	A	B	B	B	B	B	A	A	A	A	A	B	B	B	A	A	A	B	B	A	A	B	A	B	B	B	B	A	B	A	A	A
Ra_c16246_379	3B.1	97.078	A	A	A	A	A	B	A	B	A	A	A	B	A	A	A	A	A	B	B	B	B	A	A	A	A	A	B	B	B	A	A	A	B	B	A	A	B	A	B	B	B	B	A	B	A	A	A
BS00041837_51	3B.1	98.3052	A	A	A	A	A	B	A	B	A	A	A	B	A	A	A	A	A	B	B	B	B	A	A	A	A	A	B	B	B	A	A	A	B	B	A	A	B	A	B	B	B	B	A	B	A	A	A
wsnp_CAP11_c59_99317	3B.2	0	A	B	B	B	B	A	A	A	A	B	A	B	A	A	B	A	A	B	B	B	B	A	A	A	A	A	B	B	B	B	B	B	B	A	A	A	B	B	A	B	B	A	B	B	A	A	B
TA006103-0916	3B.2	0.617315	A	B	B	B	B	A	A	A	A	B	A	B	A	A	B	A	A	B	B	B	B	A	A	A	A	A	B	B	B	B	B	B	B	A	A	A	B	B	A	B	B	A	B	B	A	A	B
wsnp_CAP12_c2297_1121142	3B.2	3.08846	A	B	B	B	B	A	A	A	A	B	A	B	A	A	B	A	A	B	B	B	B	A	A	A	A	A	B	B	B	B	B	B	B	A	A	A	B	B	A	B	B	B	B	B	A	A	B
Kukri_c46700_121	3B.2	3.70199	A	B	B	B	B	A	A	A	A	B	A	B	A	A	B	A	A	B	B	B	B	A	A	A	A	A	B	B	B	B	B	B	B	A	B	A	B	B	A	B	B	B	B	B	A	A	B
BobWhite_c22016_155	3B.2	4.92923	A	B	B	B	B	A	A	A	A	B	A	B	A	A	B	A	A	B	B	B	B	A	A	A	A	A	B	B	B	B	B	B	A	A	B	A	B	B	A	B	B	B	B	B	A	A	B
BS00074688_51	3B.2	5.54276	A	B	B	B	B	A	A	A	A	B	A	B	A	B	B	A	A	B	B	B	B	A	A	A	A	A	B	B	B	B	B	B	A	A	B	A	B	B	A	B	B	B	B	B	A	A	B
BS00071042_51	3B.2	11.7088	A	B	B	B	B	A	A	A	A	B	A	B	A	B	B	A	B	B	B	A	B	A	A	A	A	A	B	B	B	B	B	B	A	A	B	A	B	B	A	B	B	B	B	B	B	A	B
CAP8_c1657_183	3B.2	12.936	A	B	B	B	B	A	A	A	A	B	A	B	A	B	B	A	B	B	B	A	B	A	A	A	A	A	B	B	B	B	B	B	A	A	B	A	B	B	A	B	B	B	B	B	B	A	B
BS00048659_51	3B.2	14.7774	A	B	B	B	B	A	A	A	A	B	A	B	A	B	B	A	B	B	B	A	B	A	A	A	A	A	A	B	B	B	B	B	A	A	B	A	B	B	A	B	B	B	B	B	B	A	B
BobWhite_c22447_112	3B.2	17.2333	A	B	B	B	B	A	A	A	A	B	A	B	A	B	B	A	B	B	B	A	B	A	A	A	A	A	A	B	B	B	B	B	A	A	B	A	B	B	A	B	B	B	B	B	B	A	B
BS00044942_51	3B.2	17.8468	A	B	B	B	B	A	A	A	A	B	A	B	A	B	B	A	B	B	B	A	B	A	A	A	A	A	A	B	B	B	B	B	A	A	B	A	B	B	A	B	B	B	B	B	B	A	B
GENE-4458_709	3B.2	19.0741	A	B	B	B	B	A	A	A	A	A	A	B	A	B	A	A	B	B	B	A	B	A	A	A	A	A	A	B	B	B	B	B	A	A	B	A	B	B	A	B	B	B	B	B	B	A	B
Kukri_c7860_911	3B.2	19.6876	A	B	B	B	B	A	A	A	A	A	A	B	A	B	A	A	B	B	B	A	B	A	A	A	A	A	A	B	B	B	B	B	A	A	B	A	A	B	A	B	B	B	B	B	B	A	B
BS00062914_51	3B.2	20.9149	B	B	B	B	B	A	A	A	A	A	A	B	A	B	A	A	B	B	B	A	B	A	A	A	A	A	A	B	B	B	B	B	A	A	B	A	A	B	A	B	B	B	B	B	B	A	B
RAC875_c6293_237	3B.2	21.5284	B	B	B	B	B	A	A	A	A	A	A	B	A	B	A	A	B	B	B	A	B	A	A	A	A	A	A	B	B	B	B	B	A	A	B	A	A	B	A	B	B	B	B	B	B	A	B
Kukri_c29615_377	3B.2	26.4828	B	B	B	B	B	A	A	A	A	A	A	B	A	B	A	A	B	B	B	A	B	A	A	A	A	A	A	B	B	B	B	B	A	A	B	A	A	B	A	B	B	B	B	A	B	B	B
Tdurum_contig59566_1534	3B.2	37.7824	B	B	B	A	B	A	A	A	A	A	A	B	A	A	A	A	B	B	B	B	B	A	A	A	A	A	A	B	B	B	B	B	A	B	B	A	A	B	A	B	B	B	A	A	B	B	B
Tdurum_contig51605_542	3B.2	38.396	B	B	B	A	B	A	A	A	A	A	A	B	A	A	A	A	B	B	B	B	B	A	A	A	A	A	A	B	B	B	B	B	A	B	B	A	A	B	A	B	B	B	A	A	B	B	B
D_contig72157_427	3D	0	A	A	B	A	-	A	A	B	A	A	A	A	A	A	B	A	A	A	A	A	-	A	A	A	A	A	B	-	A	A	A	B	B	B	-	B	A	A	B	B	A	B	A	B	A	A	B
Ra_c10070_2156	3D	0	A	A	B	A	B	-	A	B	A	-	A	A	A	A	B	A	A	A	A	A	B	A	A	A	A	A	B	B	A	A	A	B	B	B	B	B	A	A	B	B	A	B	A	B	-	A	B
D_contig79290_372	3D	0	A	A	B	A	B	A	A	B	A	A	A	A	A	A	B	A	A	A	A	A	B	A	A	A	A	A	B	B	A	A	A	B	B	B	B	B	A	A	B	B	A	B	A	B	A	A	B
TA001877-0445	3D	6.7899	A	A	B	A	A	A	A	B	A	A	A	A	A	A	B	B	A	A	A	A	B	A	A	A	A	A	B	B	A	A	A	B	B	B	B	B	A	A	B	B	A	B	A	A	A	A	B
Kukri_c42075_156	3D	9.86124	A	A	B	A	A	A	A	B	A	A	A	A	A	A	B	B	A	A	A	A	B	A	A	A	A	A	B	B	A	A	A	B	B	B	B	B	A	A	B	B	A	B	A	A	A	A	B
IAAV2729	3D	11.7139	A	A	A	A	A	A	A	B	A	A	A	A	A	A	B	B	A	A	A	A	B	A	A	A	A	A	B	B	A	A	A	B	B	B	B	B	A	A	B	B	A	B	A	A	A	A	B
wsnp_Ex_c18250_27065775	3D	12.9488	A	A	A	A	A	A	A	B	A	A	A	A	A	A	B	B	A	A	A	A	B	A	A	A	A	A	B	B	A	A	A	B	B	B	B	B	A	A	B	B	A	B	A	A	A	A	B
IAAV2827	3D	13.5623	A	A	A	A	A	A	A	B	A	A	A	A	A	A	B	B	A	A	A	A	B	A	A	A	A	A	B	B	A	A	A	B	B	B	B	B	A	A	B	B	A	B	A	A	A	A	B
Ku_c22692_1021	3D	17.2499	A	A	A	A	A	A	A	B	A	A	A	A	B	A	B	B	A	A	A	A	B	A	A	A	A	A	B	B	A	A	A	B	B	B	B	B	A	A	B	B	A	B	A	B	A	A	B
Kukri_c43208_335	3D	17.8635	A	A	A	A	A	A	A	B	A	A	A	A	B	A	B	B	A	A	A	A	B	A	A	A	A	A	B	B	A	A	A	B	B	B	B	B	A	A	B	B	A	B	A	B	A	A	B
IAAV1270	3D	20.3194	A	A	A	A	A	A	A	B	A	A	A	A	B	A	B	B	A	A	A	A	B	A	A	A	A	A	B	B	A	A	A	B	B	B	B	B	A	A	B	B	A	B	A	B	A	A	B
Ra_c37703_534	3D	26.4855	A	A	A	A	A	A	A	B	A	A	A	A	B	A	B	B	A	A	A	A	A	A	A	B	A	A	B	B	B	A	A	B	B	B	B	B	A	A	B	A	A	B	A	B	A	A	B
wsnp_Ex_rep_c101732_87042471	3D	28.3268	A	A	A	A	A	A	A	B	A	A	A	A	B	A	B	B	A	A	A	A	A	A	A	B	A	A	B	B	B	A	A	B	B	B	B	B	A	A	B	A	A	B	A	B	A	A	B
Kukri_c33556_235	3D	29.5849	A	A	A	A	A	A	A	B	A	A	A	-	B	A	B	B	A	A	-	A	A	A	A	B	A	A	A	B	B	A	A	B	B	B	B	B	A	A	B	A	A	B	A	B	A	A	B
RAC875_c101793_136	3D	51.6724	A	A	A	A	A	A	A	B	A	A	A	A	B	A	B	B	B	B	A	A	A	A	A	B	A	A	A	A	B	A	A	B	B	B	B	B	A	A	B	A	A	B	A	A	A	A	A
wsnp_BE497740B_Ta_2_1	3D	55.9775	A	A	A	A	A	A	A	B	A	A	A	A	B	B	B	B	B	B	A	A	A	A	A	B	A	A	A	A	B	A	A	B	B	B	B	B	A	A	B	A	A	B	A	A	A	A	A
RAC875_rep_c79167_809	3D	64.0217	A	A	A	A	A	A	A	B	A	A	A	B	B	B	B	B	B	B	B	A	A	A	A	B	A	A	A	A	B	A	A	B	B	B	B	B	A	A	B	A	A	B	A	A	A	A	A
BS00067163_51	3D	73.389	A	A	A	A	A	A	A	B	A	A	A	B	A	B	B	B	B	B	B	A	A	A	A	B	A	A	A	A	B	A	A	B	B	B	B	B	A	A	B	A	A	B	A	A	A	B	A
BS00004334_51	3D	82.1186	A	A	A	A	A	A	A	B	A	A	A	B	A	B	B	B	B	B	B	B	A	A	A	B	A	A	A	A	B	A	A	A	B	B	B	B	A	A	B	A	A	B	A	A	A	B	A
Excalibur_c19984_1072	4A	0	A	A	B	B	A	B	B	B	A	B	B	B	B	A	B	A	B	A	B	B	B	A	A	A	B	B	A	A	A	B	A	A	B	A	A	A	B	B	A	A	A	A	B	A	A	A	A
JD_c21248_511	4A	3.68765	A	A	B	B	A	B	B	B	A	B	B	B	B	A	B	A	B	A	B	B	B	B	A	A	B	B	A	A	A	B	A	A	B	A	A	A	B	B	A	A	A	A	B	A	A	A	A
BS00035307_51	4A	8.04649	A	A	B	B	A	B	B	B	A	B	B	B	B	A	B	A	B	B	B	B	B	B	A	A	B	B	A	A	A	B	A	A	B	A	A	A	B	B	A	B	A	A	B	B	A	A	A
BS00106545_51	4A	8.66764	A	A	B	B	A	B	B	B	A	B	B	B	B	A	B	A	B	B	B	B	B	B	A	A	B	B	A	A	A	B	A	A	B	A	A	A	B	B	A	B	A	A	B	B	A	B	A
Ra_c4614_1114	4A	9.28495	A	A	B	B	A	B	B	B	A	B	B	B	B	A	B	A	B	B	B	B	B	B	A	A	B	B	A	A	A	B	A	A	B	A	A	A	B	B	A	B	A	A	B	B	A	B	A
BS00069271_51	4A	10.5122	A	A	B	B	A	B	B	B	A	B	B	B	B	A	B	A	B	B	B	A	B	B	A	A	B	B	A	A	A	B	A	A	B	A	A	A	B	A	A	B	A	A	B	B	A	B	A
Ex_c864_653	4A	21.7401	A	A	B	B	A	B	B	B	A	B	B	B	B	A	B	A	B	B	B	A	B	B	B	A	B	B	A	A	A	B	A	B	A	A	A	A	B	A	A	B	A	A	A	B	B	B	A
Tdurum_contig21233_82	4A	22.3537	A	A	B	B	A	B	B	B	A	B	B	B	B	A	B	A	B	B	B	A	B	B	B	A	B	B	A	A	A	B	A	B	A	A	A	A	B	A	A	B	A	A	A	B	B	B	A
Excalibur_c56041_728	4A	24.8248	A	A	A	A	A	B	B	B	A	B	B	B	B	A	B	A	B	B	B	A	B	B	B	A	B	B	A	A	A	B	A	B	A	A	A	A	B	A	A	B	A	-	A	B	B	B	A
BS00092244_51	4A	28.5353	A	A	A	A	A	B	B	B	A	B	B	B	B	A	B	A	B	B	B	A	B	B	B	A	B	B	A	B	A	B	A	B	A	A	A	A	B	A	A	B	A	A	A	B	B	B	A
BS00065863_51	4A	29.1526	A	A	A	A	A	B	B	B	A	B	B	B	B	A	B	A	B	B	B	A	B	B	B	A	B	B	A	B	A	B	A	B	A	A	A	A	B	A	A	B	A	A	A	B	B	B	A
wsnp_RFL_Contig2771_2524880	4A	29.7699	A	A	A	A	A	B	B	B	A	B	B	B	B	A	B	A	B	B	B	A	B	B	B	A	B	B	A	B	A	B	A	B	A	A	A	A	B	A	A	B	A	A	A	B	B	B	A
wsnp_Ex_c28429_37553452	4A	30.4029	A	-	A	A	A	B	B	B	-	B	B	B	B	A	B	A	B	B	B	A	B	B	B	A	B	B	A	B	A	B	A	B	A	A	A	A	B	A	A	B	A	-	A	B	B	B	A
Ex_c883_2618	4A	36.1239	A	A	A	A	A	B	B	B	A	B	B	B	A	A	B	A	B	B	B	A	B	B	B	A	B	B	A	B	A	B	A	B	A	A	A	A	B	A	A	B	A	A	A	A	B	B	A
Kukri_rep_c111543_206	4A	37.9652	A	A	A	A	A	B	B	A	A	B	B	B	A	A	A	A	B	B	B	A	B	B	B	A	B	B	A	B	A	B	A	B	A	A	A	A	B	A	A	B	A	A	A	A	B	B	A
wsnp_Ku_rep_c102527_89481571	4A	42.8891	A	A	A	A	A	B	B	A	A	B	B	B	A	A	A	A	B	B	B	A	B	B	B	A	A	B	A	B	A	B	A	B	A	A	A	A	B	A	A	B	A	A	A	A	B	B	A
BS00022015_51	4A	43.5026	A	A	A	A	A	B	B	A	A	B	B	B	A	A	A	A	B	B	B	A	B	B	B	A	A	B	A	B	A	B	A	B	A	A	A	A	B	A	A	B	A	A	A	A	B	B	A
wsnp_Ex_c54453_57331510	4A	49.0467	A	A	A	A	A	B	B	A	A	B	B	B	A	A	A	A	B	B	B	A	B	B	B	A	A	B	A	B	B	B	A	B	A	B	A	A	B	A	A	B	A	A	A	A	B	B	A
wsnp_Ex_c20386_29451037	4A	49.6602	A	A	A	A	A	B	B	A	A	B	B	B	A	A	A	A	B	B	B	A	B	B	B	A	A	B	A	B	B	B	A	B	A	B	A	A	B	A	A	B	A	A	A	A	B	B	A
wsnp_BM138178A_Ta_2_1	4A	50.2737	A	A	A	A	A	B	B	A	A	B	B	B	A	A	A	A	B	B	B	A	B	B	B	A	A	B	A	B	B	B	A	B	A	B	A	A	B	A	A	B	A	A	A	A	B	B	A
GENE-2331_126	4A	52.7449	A	A	A	A	A	B	B	A	A	B	B	B	A	A	A	A	B	B	B	A	B	B	B	A	A	B	A	B	B	A	B	B	A	B	A	A	B	A	A	B	A	A	A	A	B	B	A
wsnp_CAP11_c3346_1639010	4A	55.8352	A	A	A	A	A	B	B	A	A	B	B	B	A	A	A	A	B	B	B	A	B	B	B	A	A	B	A	B	B	A	B	B	A	B	A	A	B	A	A	B	A	A	A	A	B	B	A
wsnp_Ku_c45402_52441010	4A	55.8352	A	A	A	A	A	B	B	A	A	B	B	B	A	A	A	A	B	B	B	A	B	B	B	A	A	B	A	B	B	A	B	B	A	B	A	A	B	A	A	B	-	A	A	A	B	B	A
RAC875_rep_c70416_332	4A	56.4722	A	A	A	A	A	B	B	A	A	B	B	B	A	A	A	A	B	B	B	A	B	B	B	A	A	B	A	B	B	A	B	B	A	B	A	A	B	A	A	B	A	A	A	A	B	B	A
RFL_Contig2717_860	4A	57.6995	A	A	A	A	A	B	B	A	A	B	B	B	A	A	A	A	B	B	B	A	B	B	B	A	A	B	A	B	B	A	B	B	A	B	A	A	B	A	A	B	A	A	A	A	B	B	A
BobWhite_c20183_318	4A	60.1554	A	A	A	A	A	B	B	A	A	B	B	B	A	A	A	A	B	B	B	A	B	B	B	A	A	B	A	B	B	A	B	B	A	B	A	A	B	A	A	B	A	B	A	A	B	B	A
BobWhite_c3266_501	4A	60.7689	A	A	A	A	A	B	B	A	A	B	B	B	A	A	A	A	B	B	B	A	B	B	B	A	A	B	A	B	B	A	B	B	A	B	A	A	B	A	A	B	A	B	A	A	B	B	A
IAAV1558	4A	61.3825	A	A	A	A	A	B	B	A	A	B	B	B	A	A	A	A	B	B	B	A	B	B	B	A	A	B	A	B	B	A	B	B	A	B	A	A	B	A	A	B	A	B	A	A	B	B	A
wsnp_BE442666A_Ta_2_1	4A	62.0114	A	A	A	A	A	B	B	A	A	B	B	B	A	A	A	A	B	B	B	A	B	B	B	A	A	B	A	B	B	A	B	B	A	B	A	A	B	A	A	B	A	B	A	A	B	B	A
BS00011273_51	4A	63.2696	A	A	A	A	A	B	B	A	A	B	B	B	A	A	A	A	B	B	B	A	B	B	B	A	A	B	A	B	B	A	B	B	A	B	A	A	B	A	A	B	A	B	A	A	B	B	A
IAAV8947	4A	66.3409	A	A	A	A	A	B	B	A	A	B	B	B	A	A	A	B	B	A	B	A	B	B	B	A	A	B	A	B	B	A	B	B	A	B	A	A	B	A	A	B	A	B	A	A	B	B	A
Ra_c3111_1623	4A	67.599	A	A	A	A	A	B	B	A	A	B	B	B	A	A	A	B	B	A	B	A	B	B	B	A	A	B	A	B	B	A	B	B	A	A	A	A	B	A	A	B	A	B	A	A	B	B	A
wsnp_Ku_c3081_5777347	4A	67.599	A	A	A	A	A	B	B	A	A	B	B	B	A	A	A	B	B	A	B	A	B	B	B	A	A	B	A	B	B	A	B	B	A	A	A	A	B	A	A	B	A	B	A	-	B	B	A
wsnp_Ku_c3081_5776947	4A	67.599	A	A	A	A	A	B	B	A	A	B	B	B	A	A	A	B	B	A	B	A	B	B	B	A	A	B	A	B	B	A	B	B	A	A	A	A	B	A	A	B	A	B	A	-	B	B	A
wsnp_Ku_c1205_2398925	4A	70.0856	A	A	A	A	A	B	B	A	A	B	B	A	A	A	A	B	B	A	A	A	B	B	B	A	A	B	A	B	B	A	B	B	A	A	A	A	B	A	A	B	A	B	A	-	B	B	A
BobWhite_rep_c49931_364	4A	72.5721	A	A	A	A	A	B	B	A	A	B	B	A	B	A	A	B	B	A	A	A	B	B	B	A	A	B	A	B	B	A	B	B	A	A	A	A	B	A	A	B	A	B	A	-	B	B	A
BS00066413_51	4A	77.5265	A	A	A	A	A	B	B	A	A	B	B	A	B	A	A	B	B	A	A	A	B	B	B	A	B	A	A	B	B	A	B	B	A	A	A	A	B	A	A	B	A	B	A	-	B	A	B
wsnp_Ex_c12812_20324622	4A	83.731	A	A	A	A	A	B	A	A	A	B	B	A	B	A	A	B	B	A	A	A	B	B	B	B	B	A	A	B	B	A	B	B	A	A	A	A	B	A	A	B	A	B	A	-	B	A	B
wsnp_Ku_c4342_7887834	4A	84.9658	A	A	A	A	A	B	A	A	A	B	B	A	B	A	A	B	B	A	A	A	B	B	B	B	B	A	A	B	B	A	B	B	A	A	A	A	B	A	A	B	A	B	A	-	A	A	B
BS00021727_51	4A	85.5831	A	A	A	A	A	B	A	A	A	B	B	A	B	A	A	B	B	A	A	A	B	B	B	B	B	A	A	B	B	A	B	B	A	A	B	A	B	A	A	B	A	B	A	-	A	A	B
RAC875_c25124_182	4A	90.5375	A	A	A	A	A	B	A	A	A	B	B	A	B	A	A	B	B	A	A	A	B	B	B	B	B	A	A	B	B	A	B	B	A	A	B	A	B	A	A	B	A	B	A	-	A	A	B
Excalibur_c24511_1196	4A	93.6279	A	A	A	B	B	B	A	A	A	B	B	A	B	A	A	B	B	A	A	A	B	B	B	B	B	A	A	B	B	A	B	B	A	A	B	A	B	A	A	B	A	B	A	-	A	A	B
Excalibur_rep_c107908_308	4A	93.6279	A	A	A	B	B	B	A	A	A	B	B	A	B	A	A	B	B	A	A	A	B	B	B	B	B	A	A	B	B	A	B	B	A	A	B	A	B	A	A	B	A	B	A	-	A	A	B
IAAV7104	4A	94.2452	A	A	A	B	B	B	A	A	A	B	B	A	B	A	A	B	B	A	A	A	B	B	B	B	B	A	B	B	B	A	B	B	A	A	B	A	B	A	A	B	A	B	A	-	A	A	B
BS00022418_51	4A	96.7164	A	A	A	B	B	B	A	A	A	B	B	A	B	A	A	B	B	A	A	A	B	B	B	B	B	A	B	B	B	A	B	B	A	B	B	A	B	A	A	B	A	B	A	-	A	A	B
wsnp_Ex_c41074_47987998	4A	100.427	A	A	A	B	B	B	A	A	A	B	B	A	B	A	A	B	B	A	A	A	B	B	B	B	B	A	B	B	B	A	B	B	A	B	B	A	B	A	A	A	A	B	A	-	B	A	B
wsnp_Ex_c27294_36502333	4A	101.048	A	A	A	B	B	B	A	A	A	B	B	A	B	A	A	B	B	A	A	A	B	B	B	B	B	A	B	B	B	A	A	B	A	B	B	A	B	A	A	A	A	B	A	-	B	A	B
Kukri_c63460_739	4A	105.407	A	A	A	B	B	B	A	A	A	A	B	A	B	A	A	B	B	A	A	A	B	B	B	B	B	A	B	B	B	A	A	B	A	B	B	A	B	A	A	A	B	B	A	-	B	A	B
BS00065444_51	4A	106.024	A	A	A	B	B	B	A	A	A	A	B	A	B	A	A	B	B	A	A	A	B	B	B	B	B	A	B	B	B	A	A	B	A	B	B	A	B	A	A	A	B	B	A	-	B	A	B
Kukri_c59705_167	4A	107.877	A	A	A	B	B	B	A	A	A	A	B	A	B	A	A	B	B	B	A	A	B	B	B	B	B	A	B	B	B	A	A	B	A	B	B	A	B	A	A	A	B	B	A	-	B	A	B
BobWhite_c20282_164	4A	108.494	A	A	A	B	B	B	A	A	A	A	B	A	B	A	A	B	B	B	A	A	B	B	B	B	B	A	B	B	B	A	A	B	A	B	B	A	B	A	A	A	B	B	A	-	B	A	B
Tdurum_contig22511_355	4A	109.111	A	A	A	B	B	B	A	A	A	A	B	A	B	A	A	B	B	B	A	A	B	B	B	B	B	A	B	B	B	A	A	B	A	B	B	A	B	A	A	A	B	B	A	-	B	A	B
RAC875_c56535_256	4A	113.443	A	A	A	B	B	B	A	A	A	A	B	B	B	A	A	B	B	B	B	A	B	B	B	B	B	B	B	B	B	A	A	B	A	B	B	A	B	A	A	A	B	A	A	-	B	A	B
Excalibur_c5624_1331	4A	114.061	A	B	A	B	B	B	A	A	A	A	B	B	B	A	A	B	B	B	B	A	B	B	B	B	B	B	B	B	B	A	A	B	A	B	B	A	B	A	A	A	B	A	A	-	B	A	B
Kukri_c29142_450	4A	114.061	A	B	A	B	B	B	A	A	A	A	B	B	B	A	A	B	B	B	B	A	B	B	B	B	B	B	B	B	B	A	A	B	A	B	B	A	B	A	A	A	B	A	A	-	B	A	B
tplb0033c09_1345	4A	114.678	A	B	A	B	B	B	A	A	A	A	B	B	B	A	A	B	B	B	B	A	B	B	B	B	B	B	B	B	B	A	A	B	A	B	B	A	B	A	A	A	B	A	A	-	B	A	B
Kukri_c20012_1425	4A	115.913	A	B	A	B	B	B	A	A	A	A	B	B	B	A	A	B	B	B	B	A	B	B	B	B	B	B	B	B	B	A	A	B	A	B	B	A	B	A	A	A	B	A	A	-	B	A	B
BS00091752_51	4A	117.765	A	B	A	B	B	B	A	A	A	A	B	B	B	A	A	B	B	B	B	A	B	B	B	B	B	B	B	B	B	A	A	B	A	B	B	A	B	B	A	A	B	A	A	-	B	A	B
Excalibur_c82040_91	4A	119.04	A	B	A	B	B	B	A	A	A	A	B	B	B	A	A	B	B	B	B	A	B	B	B	B	B	B	B	B	B	A	A	B	A	B	B	A	B	B	A	A	B	-	A	-	B	A	B
wsnp_BF474862A_Ta_2_1	4A	119.04	A	B	A	B	B	B	A	A	A	A	B	B	B	A	A	B	B	B	B	A	B	B	B	B	B	B	B	B	B	A	A	B	A	B	B	A	B	B	A	A	B	A	A	-	B	A	B
wsnp_Ex_c2352_4405961	4A	122.149	A	B	A	B	B	B	A	A	A	A	B	B	B	A	A	B	B	B	B	A	B	B	B	B	B	B	B	B	B	A	A	A	A	B	B	A	B	B	A	A	B	A	A	-	B	A	B
RAC875_c59673_500	4A	122.77	A	B	A	B	B	B	A	A	A	A	B	B	B	A	A	B	B	B	B	A	B	B	B	B	A	B	B	B	B	A	A	A	A	B	B	A	B	B	A	A	B	A	A	-	B	A	B
Excalibur_c53864_331	4A	128.384	A	B	A	A	B	B	A	A	A	A	B	B	B	A	A	B	B	B	B	A	B	B	B	B	A	B	B	B	B	A	A	A	A	B	B	A	B	B	A	B	B	A	A	-	B	A	B
Excalibur_c57078_255	4A	129.005	A	B	A	A	B	B	A	A	A	A	B	B	B	A	A	B	B	B	B	A	B	B	B	B	A	B	B	B	B	A	A	A	A	B	B	A	B	B	A	B	B	A	A	-	B	A	B
Excalibur_s115317_180	4A	130.248	A	B	A	A	B	B	A	A	A	A	B	B	B	A	A	B	B	B	B	A	B	B	B	B	A	B	B	B	B	A	A	A	A	B	B	A	B	B	A	B	B	A	B	-	B	A	B
CAP8_c5006_137	4A	131.49	A	B	A	A	B	B	A	A	A	A	B	B	B	A	A	B	B	B	B	A	B	B	B	B	A	B	B	B	B	A	A	A	A	B	B	A	B	B	A	B	B	A	B	-	B	A	B
BS00066810_51	4A	136.444	A	B	A	A	B	B	A	A	A	A	B	B	B	A	A	B	B	B	B	A	B	B	B	B	A	B	B	B	B	A	A	A	A	B	B	A	B	B	A	B	B	A	B	-	A	A	B
TA002752-1637	4A	140.776	A	B	A	A	B	B	B	A	A	A	B	B	B	A	A	B	B	B	B	A	B	B	B	B	A	B	B	B	B	A	A	A	A	B	B	A	B	B	A	B	B	A	B	-	A	A	B
D_F5XZDLF02G9H4M_286	4A	142.629	A	B	A	A	B	B	B	A	A	A	B	B	B	A	A	B	B	B	B	A	B	B	B	B	A	B	B	B	B	A	A	A	A	B	B	A	B	B	A	B	B	A	B	-	A	A	B
Kukri_c17417_291	4A	154.657	A	B	A	A	B	B	B	A	A	A	B	B	B	A	A	B	B	B	B	A	B	B	B	B	B	A	B	B	B	A	A	A	B	B	B	B	B	B	A	B	B	A	B	-	A	A	B
BS00021957_51	4A	159.642	A	B	A	A	B	B	B	A	A	A	B	B	B	A	A	B	B	B	B	A	A	B	B	B	B	A	B	B	B	A	A	A	B	B	B	B	A	B	A	B	B	A	B	-	A	A	B
BS00082763_51	4A	159.642	A	B	A	A	B	B	B	A	A	A	B	B	B	A	A	B	B	B	B	A	A	B	B	B	B	A	B	B	B	A	A	A	B	B	B	B	A	B	A	B	B	A	B	A	A	A	B
RAC875_c40654_206	4A	160.87	A	B	A	A	B	B	B	A	A	A	B	B	B	A	A	B	B	B	B	A	A	B	B	B	B	A	B	B	B	A	A	A	B	B	B	B	A	B	A	B	B	A	B	A	A	A	B
RAC875_c20106_296	4A	167.113	A	B	A	A	B	B	B	A	A	A	B	B	A	B	A	B	-	B	B	A	A	A	B	A	B	A	B	B	B	A	A	A	B	B	B	B	A	B	A	B	B	A	B	A	A	A	B
BobWhite_c12302_389	4A	168.977	A	B	A	A	B	B	B	A	A	A	B	B	A	B	A	B	B	B	B	A	A	A	B	A	B	A	B	B	B	B	A	A	B	B	B	B	A	B	A	B	B	A	B	A	A	A	B
Kukri_c40856_320	4A	169.598	A	B	A	A	B	B	B	A	A	A	B	B	A	B	A	B	B	B	B	A	A	A	B	A	B	A	B	B	B	B	A	A	B	B	B	B	A	B	A	B	B	A	B	-	A	A	B
BS00110297_51	4A	169.598	A	B	A	A	B	B	B	A	A	A	B	B	A	B	A	B	B	B	B	A	A	A	B	A	B	A	B	B	B	B	A	A	B	B	B	B	A	B	A	B	B	A	B	A	A	A	B
RFL_Contig3841_2595	4A	170.212	A	B	A	A	B	B	B	A	A	A	B	B	A	B	A	B	B	B	B	A	A	A	B	A	B	A	B	B	B	B	A	A	B	B	B	B	A	B	A	B	B	A	B	A	A	A	B
Kukri_c20783_367	4A	170.825	A	B	A	A	B	B	B	A	A	A	B	B	A	B	A	B	B	B	B	A	A	A	B	A	B	A	B	B	B	B	A	A	B	B	B	B	A	B	A	B	B	A	B	A	A	A	B
Kukri_c5033_124	4A	188.731	A	B	A	A	B	B	B	A	A	A	B	B	A	A	A	B	B	A	B	A	A	A	A	B	B	A	B	A	B	B	A	B	B	B	B	B	A	B	A	B	B	B	B	B	A	A	B
BobWhite_c15215_550	4A	199.384	A	B	A	A	B	B	B	A	A	A	B	B	A	A	A	B	B	A	B	A	A	A	A	B	B	A	B	A	B	B	A	B	B	B	B	B	A	A	B	B	B	B	B	B	A	A	B
BS00063433_51	4A	200.618	A	B	A	A	B	B	B	A	A	A	B	B	A	A	A	B	B	A	B	A	A	A	A	B	B	A	B	A	B	B	A	B	B	B	B	B	A	A	B	B	B	B	B	A	A	A	B
wsnp_Ku_c12399_20037334	4B	0	B	A	B	B	B	B	A	B	A	B	A	B	A	B	A	B	B	B	B	A	A	B	B	B	A	A	B	A	B	A	B	A	B	A	B	B	A	A	A	B	B	A	A	A	B	A	B
BS00040127_51	4B	1.23482	B	A	B	B	B	B	A	B	A	B	A	B	A	B	-	B	B	B	B	A	A	B	B	B	A	A	B	A	B	A	B	A	B	A	B	B	A	A	A	B	B	A	A	A	B	A	B
Tdurum_contig47429_149	4B	1.23482	B	A	B	B	B	B	A	B	A	B	A	B	A	B	A	B	B	B	B	A	A	B	B	B	A	A	B	A	B	A	B	A	B	A	B	B	A	A	A	B	B	A	A	A	B	A	B
Kukri_c59197_207	4B	4.34441	B	A	B	B	B	B	A	B	A	B	A	B	A	B	A	B	B	B	B	A	A	B	B	B	A	A	B	A	B	A	B	A	A	A	B	B	A	A	A	B	B	A	A	A	B	A	B
Ex_c23152_662	4B	4.96944	B	A	B	B	B	B	A	B	A	B	A	B	A	B	A	B	A	B	B	A	A	B	B	B	A	A	B	A	B	A	B	A	A	A	B	B	A	A	A	B	B	A	A	A	B	A	B
RAC875_c78248_115	4B	10.7272	B	A	B	B	B	B	A	B	A	B	A	B	A	B	A	B	A	B	B	A	A	B	B	B	A	A	B	-	B	A	A	A	A	A	B	B	A	A	A	B	B	B	A	A	B	A	B
Tdurum_contig5427_314	4B	18.9774	B	A	B	B	B	B	A	B	A	B	A	B	A	B	A	B	A	A	B	A	A	B	B	B	A	A	B	B	A	A	A	A	A	A	A	B	A	A	A	B	B	B	A	A	A	A	B
BS00106142_51	4B	19.6064	B	A	B	B	B	B	A	B	A	B	A	B	A	B	A	B	A	A	B	A	A	-	B	B	A	A	B	B	A	A	A	A	A	A	A	B	A	A	A	B	B	B	A	A	A	A	B
Kukri_rep_c112779_183	4B	19.6064	B	A	B	B	B	B	A	B	A	B	A	B	A	B	A	B	A	A	B	A	A	B	B	B	A	A	B	B	A	A	A	A	A	A	A	B	A	A	A	B	B	B	A	A	A	A	B
BobWhite_c1656_845	4B	20.2199	B	A	B	B	B	B	A	B	A	B	A	B	A	B	A	B	A	A	B	A	A	B	B	B	A	A	B	B	A	A	A	A	A	A	A	B	A	A	A	B	B	B	A	A	A	A	B
CAP11_rep_c4893_84	4B	21.4471	B	A	B	B	B	B	A	B	A	B	A	B	A	B	A	B	A	A	B	A	A	B	B	B	A	A	B	B	A	A	A	A	A	A	A	B	B	A	A	B	B	B	A	A	A	A	B
RAC875_c24098_141	4B	22.0607	B	A	B	B	B	B	A	B	A	B	A	B	A	B	A	B	A	A	B	A	A	A	B	B	A	A	B	B	A	A	A	A	A	A	A	B	B	A	A	B	B	B	A	A	A	A	B
GENE-2384_84	4B	28.8506	B	A	B	B	B	A	A	B	A	B	A	B	A	B	A	B	A	A	B	A	A	A	A	B	A	A	B	B	A	B	A	A	A	A	A	B	B	A	A	B	B	B	A	A	A	A	B
Tdurum_contig97386_207	4B	30.0778	B	A	B	B	B	A	A	B	A	B	A	B	A	B	A	B	A	A	B	A	A	A	A	B	A	A	B	B	A	B	A	A	A	A	A	B	B	A	A	A	B	B	A	A	A	A	B
Tdurum_contig47622_234	4B	33.1492	B	B	A	B	B	A	A	B	A	B	A	B	A	B	A	B	A	A	B	A	A	A	A	B	A	A	B	B	A	B	A	A	A	A	A	B	B	A	A	A	A	B	A	A	A	A	B
RFL_Contig2277_1446	4B	33.1492	B	B	A	B	B	A	A	B	A	B	A	B	A	B	A	B	A	A	B	A	A	A	A	B	A	A	B	B	A	B	A	A	A	A	A	B	B	A	A	A	A	B	A	-	A	A	B
RAC875_c10850_316	4B	34.3916	B	B	A	B	B	A	A	B	A	B	A	B	A	B	A	B	A	A	B	A	A	A	A	B	A	A	B	B	A	B	A	A	A	A	A	B	B	A	A	A	A	B	A	A	A	A	B
BS00009426_51	4B	35.0052	B	B	A	B	B	A	A	B	A	B	A	B	A	B	A	B	A	A	B	A	A	A	A	B	A	A	B	B	A	B	A	A	A	A	A	B	B	A	A	A	A	B	A	A	A	A	B
BS00011510_51	4B	35.6187	B	B	A	B	B	A	A	B	A	B	A	B	A	B	A	B	A	A	B	A	A	A	A	B	A	A	B	B	A	B	A	A	A	A	A	B	B	A	A	A	A	B	A	A	A	A	B
Kukri_c17900_887	4B	37.46	B	B	A	B	B	A	A	B	A	B	A	B	A	B	A	B	A	A	B	A	A	A	A	B	A	A	B	B	A	B	A	A	A	A	A	B	B	B	A	A	A	B	A	A	A	A	B
Tdurum_contig17416_577	4B	38.0736	B	B	A	B	B	A	A	B	A	B	A	B	A	B	A	B	A	A	B	A	A	A	A	B	A	A	B	B	A	B	A	A	A	A	A	B	B	B	A	A	A	B	A	A	A	A	B
RAC875_c32558_125	4B	38.0736	B	B	A	B	B	A	A	B	A	B	A	B	A	B	A	B	A	A	B	A	A	A	A	B	A	A	B	B	A	B	A	A	A	A	A	B	B	B	A	A	A	B	A	-	A	A	B
Excalibur_c24115_858	4B	41.9273	B	B	A	B	B	A	A	B	A	B	A	B	A	B	A	A	A	A	B	A	A	A	A	B	A	A	B	B	B	B	A	A	A	A	A	B	B	B	A	A	A	B	A	-	A	A	B
BS00100839_51	4B	50.8251	B	B	A	B	B	A	A	B	A	A	A	B	A	A	A	A	A	A	B	A	A	B	A	B	A	A	B	B	B	B	A	A	A	A	A	B	B	B	A	A	A	B	A	A	A	A	B
Ra_c26080_461	4B	51.4424	B	B	A	B	B	A	A	B	A	A	A	B	A	A	A	A	A	A	B	A	A	B	A	B	A	A	B	B	B	B	A	A	A	A	A	B	B	B	A	A	A	B	A	A	A	A	B
BS00033614_51	4B	51.4424	B	B	A	B	B	A	A	B	A	A	A	B	A	A	A	A	A	A	B	A	A	B	A	B	A	A	B	B	B	B	A	A	A	A	A	B	B	B	A	A	A	B	A	A	A	A	B
BS00095416_51	4B	52.0559	B	B	A	B	B	A	A	B	A	A	A	B	A	A	A	A	A	A	B	A	A	B	A	B	A	A	B	B	B	B	A	A	A	A	A	B	B	B	A	A	A	B	A	A	A	A	B
BS00065688_51	4B	53.2908	B	B	A	B	B	A	A	B	A	A	A	B	A	A	A	A	A	A	B	A	A	B	A	B	A	A	B	B	B	B	A	A	A	A	A	B	B	B	A	A	A	B	A	A	A	A	B
GENE-2462_1056	4B	53.9081	B	B	A	B	B	A	A	B	A	A	A	B	A	A	A	A	A	A	B	A	A	B	A	B	A	A	B	B	B	B	A	A	A	A	A	B	B	B	A	A	A	B	A	A	A	A	B
Excalibur_c100336_106	4B	54.5216	B	B	A	B	B	A	A	B	A	A	A	B	A	A	A	A	A	A	B	A	A	B	A	B	A	A	B	B	B	B	A	A	A	A	A	B	B	B	A	A	A	B	A	A	A	A	B
Ex_c2567_1180	4B	55.1351	B	B	A	B	B	A	A	B	A	A	A	B	A	A	A	A	A	A	B	A	A	B	A	B	A	A	B	B	B	B	A	A	A	A	A	B	B	B	A	A	A	B	A	A	A	A	B
Kukri_c322_1394	4B	56.9765	B	B	A	B	B	A	A	B	A	A	A	B	A	A	A	A	B	A	B	A	A	B	A	B	A	A	B	B	B	B	A	A	A	A	A	B	B	B	A	A	A	B	A	A	A	A	B
BS00022653_51	4B	58.8178	B	B	A	A	B	A	A	B	A	A	A	B	A	A	A	A	B	A	B	A	A	B	A	B	A	A	B	B	B	B	A	A	A	A	A	B	B	B	A	A	A	B	A	A	A	A	B
Excalibur_c47209_87	4B	61.2737	B	B	A	A	B	A	A	B	A	A	A	A	A	A	A	A	B	A	A	A	A	B	A	B	A	A	B	B	B	B	A	A	A	A	A	B	B	B	A	A	A	B	A	B	A	A	B
Tdurum_contig10551_422	4B	61.8911	B	B	A	A	B	A	A	B	A	A	A	A	A	A	A	A	B	A	A	A	A	B	A	B	A	A	B	B	B	B	A	A	A	A	A	B	B	B	A	A	A	B	A	B	A	A	B
BS00009342_51	4B	62.5084	B	B	A	A	B	A	A	B	A	A	A	A	A	A	A	A	B	A	A	A	A	B	A	B	A	A	B	B	B	B	A	A	A	A	A	B	B	B	A	A	A	B	A	B	A	A	B
Tdurum_contig9995_493	4B	63.7665	B	B	A	A	B	A	A	B	A	A	A	A	B	A	A	A	B	A	A	A	A	B	A	B	A	A	B	B	B	B	A	A	A	A	A	B	B	B	A	A	A	B	A	B	A	A	B
IACX6482	4B	63.7665	B	B	A	A	B	A	A	B	A	A	A	A	B	A	A	A	B	A	A	A	A	B	A	B	A	A	B	B	B	B	A	A	A	A	A	B	B	B	A	A	A	B	A	B	A	A	B
wsnp_Ra_c1146_2307483	4B	65.6192	B	B	A	A	B	A	A	B	A	A	A	A	B	A	A	A	B	A	A	A	A	B	A	B	A	A	B	B	B	B	A	A	A	A	A	B	B	B	A	A	A	B	A	B	A	A	B
JD_c11606_1380	4B	68.0903	B	B	A	A	B	A	A	B	A	A	A	A	B	A	A	A	B	A	A	A	A	B	A	B	A	A	B	B	B	B	A	A	A	A	A	B	B	B	A	A	A	B	A	B	A	A	B
GENE-2566_317	4B	69.3176	B	B	A	A	B	A	A	B	A	A	A	A	B	A	A	A	B	A	A	A	A	B	A	B	A	A	B	B	B	B	A	A	A	A	A	B	B	B	A	A	A	B	A	B	A	A	B
tplb0027f12_503	4B	69.9311	B	B	B	A	B	A	A	B	A	A	A	A	B	A	A	A	B	A	A	A	A	B	A	B	A	A	B	B	B	B	A	A	A	A	A	B	B	B	A	A	A	B	A	B	A	A	B
wsnp_Ex_c13764_21585737	4B	71.7724	B	B	B	A	B	A	A	B	A	A	A	A	B	A	A	A	B	A	A	A	A	B	A	B	A	A	B	B	B	B	A	A	A	B	A	B	B	B	A	A	A	B	A	B	A	A	B
Tdurum_contig46788_529	4B	73.6138	B	B	B	A	B	A	A	B	A	A	A	A	B	A	A	A	B	A	A	A	A	B	A	B	A	A	B	B	B	B	A	A	A	B	A	B	B	B	A	A	A	B	A	B	A	A	B
wsnp_Ex_c30473_39386277	4B	74.2273	B	B	B	A	B	A	A	B	A	A	A	A	B	A	A	A	B	A	A	A	A	B	A	B	A	A	B	B	B	B	A	A	A	B	A	B	B	B	A	A	A	B	A	B	A	A	B
IAAV8848	4B	79.1511	B	B	B	A	B	A	A	B	A	A	B	A	B	A	A	A	B	A	A	A	A	B	A	B	A	A	B	B	B	B	A	A	A	B	A	A	B	B	A	A	A	B	A	A	A	A	B
IAAV5564	4B	80.9924	B	B	B	B	B	A	A	B	A	A	B	A	B	A	A	A	B	A	A	A	A	B	A	B	A	A	B	B	B	B	A	A	A	B	A	A	B	B	A	A	A	B	A	A	A	A	B
wsnp_CAP7_c599_312057	4B	81.606	B	B	B	B	B	A	A	B	A	A	B	A	B	A	A	A	B	A	A	A	A	B	A	B	A	A	B	B	B	B	A	A	A	B	A	A	B	B	A	A	A	B	A	A	A	A	B
BS00023204_51	4B	86.5604	B	A	B	B	B	A	A	B	A	A	B	A	B	A	A	A	B	A	A	A	A	B	A	B	A	A	B	B	B	B	A	A	A	B	A	A	B	B	A	A	A	B	A	A	A	A	B
Kukri_c33550_601	4B	88.4246	B	A	B	B	B	A	A	B	A	A	B	A	B	A	A	A	B	A	A	A	A	B	A	B	A	A	B	B	B	B	A	A	A	B	A	A	B	B	A	A	A	B	A	A	A	A	B
Kukri_rep_c101259_159	4B	89.6594	B	A	B	B	B	A	A	B	A	A	B	A	B	A	A	A	B	A	A	A	A	B	A	B	A	A	B	B	B	B	A	A	A	B	A	A	B	B	A	A	A	B	A	A	A	A	B
BS00104279_51	4B	90.2767	B	A	B	B	B	A	A	B	A	A	B	A	B	A	A	A	B	A	A	A	A	B	A	B	A	A	B	B	B	B	A	A	A	B	A	A	B	B	A	A	A	B	A	A	A	A	B
wsnp_BE403378B_Ta_2_1	4B	95.8903	B	A	B	B	B	A	A	B	A	A	B	B	B	A	A	A	B	A	B	A	A	B	A	B	A	A	B	B	B	B	A	A	A	B	A	A	B	B	A	A	A	B	A	A	A	A	B
JD_c15782_595	4B	102.095	B	A	B	B	B	A	A	B	A	A	B	B	B	A	A	A	B	A	B	A	A	B	B	B	A	A	B	B	B	B	B	A	A	B	A	A	B	B	A	A	A	B	A	A	A	A	B
RAC875_c17026_714	4B	110.77	B	A	B	B	B	A	A	B	B	A	B	B	B	A	B	A	A	A	B	A	A	B	B	B	B	A	B	B	B	B	B	A	A	B	A	A	B	B	A	A	B	B	A	A	A	A	B
BS00067942_51	4B	110.77	B	A	B	B	B	A	A	B	B	A	B	B	B	A	B	A	A	A	B	A	A	B	B	B	B	-	B	B	B	B	B	A	A	B	A	A	B	B	A	A	B	B	A	A	A	A	B
BS00110673_51	4B	110.77	B	A	B	B	B	A	A	B	B	A	B	B	B	A	B	A	A	A	B	A	A	B	B	B	B	A	B	B	B	B	B	A	A	B	A	A	B	B	A	A	B	B	A	A	A	A	B
RAC875_c29066_271	4B	111.383	B	A	B	B	B	A	A	B	B	A	B	B	B	A	B	A	A	A	B	A	A	B	B	B	B	A	B	B	B	B	B	A	A	B	A	A	B	B	A	A	B	B	A	A	A	A	B
BS00014101_51	4B	112.004	B	A	B	B	B	A	A	B	B	A	B	B	B	A	B	A	A	A	B	A	A	B	B	B	B	A	B	B	B	B	B	A	A	B	A	A	B	B	A	A	B	B	A	A	A	A	B
wsnp_Ku_c7838_13435765	4B	115.114	B	A	B	B	B	A	A	B	B	A	B	B	A	A	B	B	A	A	B	A	A	B	B	B	B	A	B	B	B	B	B	A	A	B	A	A	B	B	A	A	B	B	A	A	A	A	B
Excalibur_c26571_507	4B	116.341	B	A	B	B	B	A	A	B	B	A	B	B	A	A	B	B	A	A	B	A	A	B	B	B	B	A	B	B	B	B	B	A	A	B	A	A	B	B	A	A	B	B	A	A	A	A	B
IAAV1674	4D.1	0	B	A	A	A	A	A	B	B	A	B	B	B	B	B	B	B	B	B	B	B	A	A	B	A	B	A	B	A	B	A	B	B	B	A	B	A	B	A	A	A	B	A	B	B	A	A	A
Kukri_c64744_1087	4D.1	2.51785	B	A	A	A	A	A	B	B	A	B	B	B	B	B	B	B	B	B	B	B	A	A	B	A	B	A	B	A	B	A	B	B	B	A	B	A	B	A	A	A	B	A	B	B	A	A	A
BS00099053_51	4D.1	3.13516	B	A	A	A	A	A	A	B	A	B	B	B	B	B	B	B	B	B	B	B	A	A	B	A	B	A	B	A	B	A	B	B	B	A	B	A	B	A	A	A	B	A	B	B	A	A	A
tplb0038a13_900	4D.2	0	A	B	A	A	B	B	A	A	B	B	B	A	A	B	B	B	A	B	A	B	A	B	B	A	B	B	B	B	B	A	B	A	B	B	B	A	B	A	A	A	B	A	B	A	B	A	A
BS00067484_51	4D.2	4.95442	A	B	A	B	B	B	A	A	B	B	B	B	A	B	B	B	A	B	B	B	A	B	B	A	B	B	B	B	B	A	B	A	B	A	B	A	B	A	A	A	B	A	B	A	B	A	A
Kukri_c52736_422	4D.2	6.79575	A	B	A	B	B	B	A	A	B	B	B	B	A	B	B	B	A	B	B	B	A	B	B	A	B	B	B	B	B	A	B	A	B	A	B	A	B	A	A	A	B	A	B	A	B	A	A
BS00031366_51	4D.2	9.28227	A	B	A	B	B	B	A	A	B	B	B	B	A	B	B	B	A	B	B	A	A	B	B	A	B	B	B	B	B	A	B	A	B	A	B	A	B	A	A	A	B	A	B	A	B	A	A
wsnp_BF473052D_Ta_2_1	4D.2	11.1465	A	B	B	B	B	B	A	A	B	B	B	B	A	B	B	B	A	B	B	A	A	B	B	A	B	B	B	B	B	A	B	A	B	A	B	A	B	A	A	A	B	A	B	A	B	A	A
BobWhite_c43880_73	4D.2	14.2368	A	B	B	B	B	B	A	A	B	B	B	B	A	B	B	B	A	B	B	A	A	B	B	A	B	B	B	B	B	A	B	A	A	A	B	A	B	A	A	A	B	A	A	B	B	A	A
BS00022582_51	4D.2	22.3827	A	B	B	B	B	B	B	A	B	B	B	B	A	B	B	B	A	B	B	A	A	B	B	B	B	B	B	B	B	A	B	A	A	A	B	A	B	A	A	B	B	A	A	B	B	A	A
RAC875_c67855_529	4D.2	42.3322	B	B	B	A	B	B	B	A	B	B	B	B	A	A	A	A	B	B	B	A	A	B	B	B	B	B	-	B	B	A	A	A	A	B	A	B	B	A	A	B	-	A	-	B	B	A	A
wsnp_Ku_c16354_25219645	4D.2	69.3665	B	A	B	A	B	A	-	A	B	B	B	B	B	A	A	A	B	B	B	A	A	B	B	B	B	B	B	A	B	A	A	A	A	B	A	B	A	A	A	B	B	A	A	B	B	A	B
IAAV5850	4D.2	74.3209	B	A	B	A	B	A	B	A	B	B	B	B	B	B	A	A	B	B	B	A	A	B	B	B	B	A	B	A	B	A	A	A	A	B	A	B	A	B	A	B	B	A	A	B	A	A	B
BobWhite_c41628_108	4D.2	78.6527	B	A	A	A	B	B	B	A	B	B	B	B	B	B	A	A	B	B	B	A	A	B	B	B	B	A	B	A	B	A	A	A	A	B	A	B	A	B	A	B	B	A	A	B	A	A	B
CAP11_c896_88	4D.2	79.8875	B	A	A	A	B	B	B	A	B	B	B	B	B	B	A	A	B	A	B	A	A	B	B	B	B	A	B	A	B	A	A	A	A	B	A	B	A	B	A	B	B	A	A	B	A	A	B
BobWhite_c12016_88	5A.1	0	B	B	B	B	A	A	B	B	B	A	B	B	B	B	B	B	B	A	B	B	B	B	A	B	A	A	B	B	A	B	A	A	B	B	B	A	B	A	A	A	B	B	A	A	A	A	B
RAC875_c1503_642	5A.1	1.84132	B	B	B	B	A	A	B	B	B	A	B	B	B	B	B	B	B	A	B	B	B	B	A	B	A	A	B	B	B	B	A	A	B	B	B	A	B	A	A	A	B	B	A	A	A	A	B
Excalibur_c22411_690	5A.1	5.55182	B	B	B	B	A	A	A	B	B	A	B	B	B	B	B	B	B	A	B	B	B	B	A	B	A	A	B	B	B	B	A	A	B	B	B	A	B	A	A	A	-	B	A	A	A	A	B
D_contig74317_533	5A.1	8.02297	B	B	B	B	A	A	A	A	B	A	B	B	B	B	B	B	B	A	B	B	B	B	A	B	A	A	B	B	B	B	A	A	B	B	B	A	B	A	A	A	A	B	A	A	A	A	B
Excalibur_c6714_246	5A.1	13.6016	A	B	B	B	A	B	A	A	B	A	B	B	B	B	B	B	B	A	B	B	B	B	A	A	A	A	B	B	B	B	A	A	B	B	B	A	B	A	A	A	A	B	A	A	A	A	B
TA003745-0632	5A.1	14.8364	A	B	B	B	A	B	A	A	B	A	B	B	B	B	B	B	B	A	B	B	B	B	A	A	A	A	B	B	B	B	A	A	B	B	B	A	B	A	B	A	A	B	A	A	A	A	A
Kukri_c58352_515	5A.1	20.4499	A	A	B	B	A	B	A	A	A	B	B	B	B	A	B	B	B	A	B	B	B	B	A	A	A	A	B	A	B	B	A	A	B	B	B	A	B	A	B	A	A	B	A	A	A	A	A
Tdurum_contig12695_337	5A.1	21.0672	A	A	B	B	A	B	B	A	A	B	B	B	B	A	B	B	B	A	B	B	B	B	A	A	A	A	B	A	B	B	A	A	B	B	B	A	B	A	B	A	A	B	A	A	A	A	A
wsnp_Ex_rep_c67179_65674582	5A.1	31.652	B	A	A	B	A	B	B	A	A	B	B	B	B	B	A	B	B	A	B	B	A	B	A	A	A	A	B	A	B	B	A	A	B	B	B	A	B	A	B	A	A	B	A	A	A	A	A
Kukri_c8835_112	5A.1	35.3397	B	A	A	B	A	B	B	A	A	B	B	B	B	B	A	B	B	A	B	B	A	B	A	A	A	A	B	A	B	B	A	A	B	B	B	A	B	A	B	A	A	B	A	A	A	A	A
Excalibur_rep_c95828_165	5A.1	35.9532	B	A	A	B	A	B	B	A	A	B	B	B	B	B	A	B	B	A	B	B	A	B	A	A	A	A	B	A	B	B	A	A	B	B	B	A	B	A	B	A	A	B	A	A	A	A	A
BS00021708_51	5A.1	36.5705	B	A	A	B	A	B	B	A	-	B	B	B	B	B	A	B	B	A	B	B	A	B	A	A	A	A	B	A	B	B	A	A	B	B	B	A	B	A	B	A	A	B	A	A	A	A	A
Kukri_c61108_900	5A.1	37.8053	B	A	A	B	A	B	B	A	A	B	B	B	B	B	A	B	B	A	B	B	A	B	A	A	A	A	B	A	B	B	A	A	B	B	A	A	B	A	B	A	A	B	A	A	A	A	A
BS00067096_51	5A.1	38.4188	B	A	A	B	A	B	B	A	A	B	B	B	B	B	A	B	B	A	B	B	A	B	A	A	A	A	B	A	B	B	A	A	B	B	A	A	B	A	B	A	A	B	A	A	A	A	A
Excalibur_c4964_275	5A.1	39.6691	B	A	A	B	A	B	B	A	A	B	B	B	B	B	A	B	B	A	B	B	A	B	A	A	A	A	B	A	B	B	A	A	B	B	A	A	B	A	B	A	A	B	A	-	A	A	A
RAC875_rep_c106118_339	5A.1	39.6691	B	A	A	B	A	B	B	A	A	B	B	B	B	B	A	B	B	A	B	B	A	B	A	A	A	A	B	A	B	B	A	A	B	B	A	A	B	A	B	A	A	B	A	A	A	A	A
IAAV4072	5A.1	42.7404	B	A	A	B	A	B	B	A	A	B	A	B	B	B	A	B	B	A	B	B	A	B	A	A	A	A	B	A	B	B	A	A	B	B	A	A	B	A	B	A	A	B	A	A	A	A	A
BS00041219_51	5A.1	43.9677	B	A	A	B	A	B	B	A	A	B	A	B	B	B	A	B	B	A	B	B	A	B	A	A	A	A	B	A	B	B	A	A	B	B	A	A	B	A	A	A	A	B	A	A	A	A	A
BS00064387_51	5A.1	45.809	B	A	A	B	A	B	B	A	A	B	A	B	B	B	A	B	B	A	B	B	A	B	A	A	A	A	B	A	B	B	A	A	B	B	A	A	B	A	A	B	B	B	A	A	A	A	A
Ex_c14361_506	5A.1	47.0363	B	A	A	B	A	B	B	A	A	B	A	B	B	B	A	B	B	A	B	B	A	B	A	A	A	A	B	A	B	B	A	A	B	B	A	A	B	A	A	B	B	B	A	A	A	A	A
BobWhite_c37466_227	5A.1	47.6498	B	A	A	B	A	B	B	A	A	B	A	B	B	B	A	B	B	A	B	B	A	B	A	A	A	A	B	A	B	B	A	A	B	B	A	A	B	A	A	B	B	B	A	A	A	A	A
BS00040623_51	5A.1	48.877	B	A	A	B	A	B	B	A	A	B	A	B	B	B	A	B	B	A	B	B	A	B	A	A	A	A	B	A	B	B	A	A	B	B	A	A	B	A	A	B	B	B	A	A	A	A	A
Ra_c5198_843	5A.1	48.877	B	A	A	B	A	B	B	A	A	B	A	B	B	B	A	B	B	A	B	B	A	B	A	A	A	A	B	A	B	B	A	A	B	B	A	A	B	A	A	B	B	B	A	A	A	A	A
Kukri_rep_c112987_379	5A.1	49.5181	B	A	A	B	A	B	B	A	A	B	A	B	B	B	A	B	B	A	B	B	A	B	A	A	A	A	B	A	B	B	A	A	B	B	A	A	B	A	A	B	B	-	A	-	A	A	A
BobWhite_c1796_701	5A.1	54.5988	B	A	A	B	A	B	B	A	A	B	A	B	B	B	A	B	B	A	B	B	A	B	A	A	A	A	B	A	B	B	A	A	B	A	A	A	B	A	A	B	B	B	A	A	A	A	A
BS00067453_51	5A.1	58.2864	B	A	A	B	A	B	B	A	A	B	A	B	B	B	A	B	B	A	B	B	A	B	A	A	A	A	B	A	B	B	A	A	B	A	A	A	B	A	A	B	B	B	A	A	A	A	A
GENE-3167_70	5A.1	58.9038	B	A	A	B	A	B	B	A	A	B	A	B	B	B	A	B	B	A	B	B	A	B	A	A	A	B	B	A	B	B	A	A	B	A	-	A	B	A	A	B	B	B	A	A	A	A	A
JD_c64219_207	5A.1	59.5211	B	A	A	B	A	B	B	A	A	B	A	B	B	B	A	B	B	A	B	B	A	B	A	A	A	B	B	A	B	B	A	A	B	A	A	A	B	A	A	B	B	B	A	A	A	A	A
RFL_Contig727_736	5A.1	60.7483	B	A	A	B	A	B	B	A	A	B	A	B	B	B	A	B	B	A	B	B	A	B	A	A	A	B	B	A	B	B	A	A	B	A	A	A	B	A	A	B	B	B	A	A	A	A	A
BobWhite_c10901_578	5A.1	61.9756	B	A	A	B	A	B	B	A	A	B	A	B	B	B	A	B	B	A	B	B	A	B	A	A	A	B	B	A	B	B	A	B	B	A	A	A	B	A	A	B	B	B	A	A	A	A	A
Tdurum_contig43093_1179	5A.1	61.9756	B	A	A	B	A	B	B	A	A	B	A	B	B	B	A	B	B	A	B	B	A	B	A	A	A	B	B	A	B	B	A	B	B	-	A	A	B	A	A	B	B	-	A	A	A	A	A
RAC875_rep_c73929_1061	5A.1	61.9756	B	A	A	B	A	B	B	A	A	B	A	B	B	B	A	B	B	A	B	B	A	B	A	A	A	B	B	A	B	B	A	B	B	A	A	A	B	A	A	B	B	-	A	A	A	A	A
BS00096688_51	5A.1	62.6006	B	A	A	B	A	B	B	A	A	B	A	B	B	B	A	B	B	A	B	B	A	B	A	A	A	B	B	A	B	B	A	B	B	A	A	A	B	A	A	B	B	B	A	A	A	A	A
BS00022495_51	5A.1	65.6719	B	A	A	B	A	B	B	A	A	B	A	B	B	B	A	B	B	A	B	A	A	B	A	A	A	B	B	A	B	B	A	B	B	A	A	A	B	A	A	B	B	B	A	A	A	A	A
RAC875_c1437_1644	5A.1	68.7433	B	A	A	B	A	B	B	A	A	B	A	B	B	B	A	B	B	A	B	A	A	B	A	A	A	B	B	A	B	A	A	B	B	A	A	A	B	A	A	B	B	B	A	A	A	A	A
wsnp_Ku_c35386_44598937	5A.1	69.3568	B	A	A	B	A	B	B	A	A	B	A	B	B	B	A	B	B	A	B	A	A	B	A	A	A	B	B	A	B	A	A	B	B	A	A	A	B	A	A	B	B	B	A	A	A	A	A
Kukri_c31411_690	5A.1	69.9741	B	A	A	B	A	B	B	A	A	B	A	B	B	B	A	A	B	A	B	A	A	B	A	A	A	B	B	A	B	A	A	B	B	A	-	A	B	A	A	B	B	B	A	A	A	A	A
Excalibur_c1208_72	5A.1	70.5914	B	A	A	B	A	B	B	A	A	B	A	B	B	B	A	A	B	A	B	A	A	B	A	A	A	B	B	A	B	A	A	B	B	A	A	A	B	A	A	B	B	B	A	A	A	A	A
Ku_c4925_624	5A.1	71.205	B	A	A	B	A	B	B	A	A	B	A	B	B	B	A	A	B	A	B	A	A	B	A	A	A	B	B	A	B	A	A	B	B	A	A	A	B	A	A	B	B	B	A	A	A	A	A
BobWhite_c9057_118	5A.1	72.4322	B	A	A	B	A	B	B	A	A	B	A	B	B	B	A	A	B	A	B	A	A	B	A	A	A	B	B	A	B	A	A	B	B	A	A	A	B	A	A	B	B	B	A	A	A	A	A
Excalibur_c54514_248	5A.1	72.4322	B	A	A	B	A	B	B	A	A	B	A	B	B	B	A	A	B	A	B	A	A	B	A	A	A	B	B	A	B	A	A	B	B	A	A	A	B	A	A	B	B	B	A	A	A	A	A
wsnp_Ku_rep_c97730_86360387	5A.1	73.0533	B	A	A	B	A	B	B	A	A	B	A	B	B	B	A	A	B	A	B	A	A	B	A	A	A	B	B	A	B	A	A	B	B	A	A	A	B	A	A	B	B	B	A	A	A	B	A
Kukri_c63163_141	5A.1	73.6707	B	A	A	B	A	B	B	A	A	B	B	B	B	B	A	A	B	A	B	A	A	B	A	A	A	B	B	A	B	A	A	B	B	A	A	A	B	A	A	B	B	B	A	A	A	B	A
Excalibur_c53772_302	5A.1	74.288	B	A	A	B	A	B	B	A	A	B	B	B	B	B	A	A	B	A	B	A	A	B	A	A	A	B	B	A	B	A	A	B	B	A	A	A	B	A	A	B	B	B	A	A	A	B	A
BS00013829_51	5A.1	74.9015	B	A	A	B	A	B	B	A	B	B	B	B	B	B	A	A	B	A	B	A	A	B	A	A	A	B	B	A	B	A	A	B	B	A	A	A	B	A	A	B	B	B	A	A	A	B	A
Tdurum_contig30558_109	5A.1	79.8253	B	A	A	B	A	B	B	B	B	B	B	B	B	B	A	A	B	A	B	A	A	B	A	B	A	A	B	A	A	A	A	B	B	A	A	A	B	A	A	B	B	B	A	A	A	B	B
RFL_Contig1284_640	5A.2	0	B	B	B	B	A	B	B	B	B	A	A	B	B	B	B	A	B	A	B	A	A	B	B	B	A	A	B	A	A	A	A	B	A	B	-	B	A	A	A	B	A	A	B	A	A	B	B
wsnp_Ku_c21275_31007309	5A.2	1.24249	B	B	B	B	A	B	B	B	B	A	A	B	B	B	B	A	B	A	B	A	A	B	B	B	A	A	B	A	A	A	A	A	A	B	A	B	A	A	A	B	A	A	B	A	A	B	B
Tdurum_contig60421_74	5A.2	3.69845	B	B	B	B	A	B	B	B	B	A	A	B	B	B	B	A	B	A	B	A	A	B	B	B	A	A	B	A	A	A	A	A	A	B	A	B	A	A	A	B	A	A	B	A	A	B	B
Ex_c472_2724	5A.2	6.15441	B	B	B	B	A	B	B	B	B	A	A	B	B	B	B	A	B	A	B	A	A	B	B	B	A	A	B	A	A	A	A	A	A	B	A	B	A	A	A	B	A	A	B	A	A	B	B
BS00109396_51	5A.2	6.76794	B	B	B	B	A	B	B	B	B	A	A	B	B	B	B	A	B	A	B	A	A	B	B	B	A	A	B	A	A	A	A	A	A	B	A	B	A	A	A	B	A	A	B	A	A	B	B
Excalibur_c45297_316	5A.2	7.99518	B	B	B	B	A	B	B	B	B	A	A	B	B	B	B	A	B	A	B	A	A	B	B	B	A	A	B	A	A	A	A	A	A	B	A	B	A	A	A	B	A	A	B	A	A	B	B
wsnp_Ex_rep_c69647_68598487	5A.2	7.99518	B	B	B	B	A	B	B	B	B	A	A	B	B	B	B	A	B	A	B	A	A	B	B	B	A	A	B	A	A	A	A	A	A	B	A	B	A	A	A	B	A	A	B	A	A	B	B
RAC875_c23775_406	5A.2	8.63216	B	B	B	B	A	B	B	B	B	A	A	B	B	B	B	A	B	A	B	A	A	B	B	B	A	A	B	A	A	A	A	A	A	B	A	B	A	A	A	B	A	A	B	A	A	B	B
Tdurum_contig82190_124	5A.2	9.25331	B	B	B	B	A	B	B	B	B	A	A	B	B	B	B	A	B	A	B	A	A	B	B	B	A	A	B	A	A	A	A	A	A	B	A	B	A	A	A	B	A	A	B	A	A	B	B
GENE-2326_353	5A.2	11.1175	B	B	B	B	A	B	B	B	B	A	A	B	B	B	B	A	B	A	B	A	A	B	B	B	A	A	B	A	A	A	A	A	A	B	A	B	A	A	A	B	A	A	B	A	A	B	B
BS00009369_51	5A.2	12.3448	B	B	B	B	A	B	B	B	B	A	A	B	B	B	B	A	B	A	B	A	A	B	B	B	A	A	B	A	A	A	A	A	A	B	A	B	A	A	A	B	A	A	B	A	A	B	B
BobWhite_c40643_370	5A.2	12.9583	B	B	B	B	A	B	B	B	B	A	B	B	B	B	B	A	B	A	B	A	A	B	B	B	A	A	B	A	A	A	A	A	A	B	A	B	A	A	A	B	A	A	B	A	A	B	B
Tdurum_contig55097_601	5A.2	19.1243	B	B	B	B	A	B	B	B	B	A	B	B	B	B	B	B	B	A	B	A	A	B	B	B	A	A	B	A	A	A	A	A	B	A	A	B	B	A	A	B	A	A	B	A	A	B	B
RAC875_c9984_1003	5A.2	19.7494	B	B	B	B	A	B	B	B	B	A	B	B	B	B	B	B	B	A	B	A	A	B	B	B	A	A	B	A	A	A	A	A	B	A	A	B	B	A	A	B	A	A	B	A	A	B	B
Excalibur_c23354_306	5A.2	20.3744	B	B	B	B	A	B	B	B	B	A	B	B	B	B	B	B	B	A	B	A	A	B	B	B	A	A	B	A	A	A	A	A	B	A	A	B	B	A	A	B	A	A	B	A	A	B	B
wsnp_Ex_rep_c101994_87256479	5A.2	22.8304	B	B	B	B	A	B	B	B	B	A	B	B	B	B	B	B	B	A	B	A	A	B	B	B	A	A	B	A	A	A	A	A	B	A	A	B	B	A	A	B	A	A	B	A	A	B	B
RFL_Contig3456_1958	5A.2	23.4439	B	B	B	B	A	B	B	B	B	A	B	B	B	B	B	B	B	A	B	A	A	B	B	B	A	A	B	A	A	A	A	A	B	A	A	B	B	A	A	B	A	A	B	A	A	B	A
Tdurum_contig29286_319	5A.2	24.6711	B	B	B	B	A	B	B	B	B	A	B	B	B	B	B	B	B	A	B	A	A	B	B	B	A	A	B	A	A	A	A	A	B	A	A	B	B	A	A	B	A	A	B	A	A	B	A
Excalibur_c49550_97	5A.2	25.9059	B	B	B	B	A	B	B	B	B	A	B	B	B	B	B	B	B	A	B	A	A	B	B	B	A	A	B	A	A	A	A	A	B	A	A	B	B	A	A	B	A	A	B	A	A	B	A
Tdurum_contig10086_387	5A.2	26.5271	B	B	B	B	A	B	B	B	B	A	B	B	B	B	B	B	B	A	B	A	A	B	B	B	A	A	B	A	A	A	A	A	B	A	A	B	B	A	A	B	A	A	B	A	A	B	A
BobWhite_c17445_83	5A.2	27.1444	B	B	B	B	A	B	B	B	B	A	B	B	B	B	B	B	B	A	B	A	A	B	A	B	A	A	B	A	A	A	A	A	B	A	A	B	B	A	A	B	A	A	B	A	A	B	A
RAC875_c104483_394	5A.2	30.2158	B	B	B	B	A	B	B	B	A	A	B	B	B	B	B	B	B	A	B	A	A	B	A	B	A	A	B	A	A	A	A	A	B	A	A	B	B	A	A	B	A	A	B	A	A	B	A
BS00022754_51	5A.2	32.0571	B	B	B	B	A	B	B	B	A	A	B	B	B	B	B	B	B	A	B	A	A	B	A	B	A	A	B	A	A	A	A	B	B	A	A	B	B	A	A	B	A	A	B	A	A	B	A
BobWhite_c14486_122	5A.2	33.2843	B	B	B	B	A	B	B	B	A	A	B	B	B	B	B	B	B	A	B	A	A	B	A	B	A	A	B	A	A	A	A	B	B	A	A	B	B	A	A	B	A	A	B	A	A	B	A
BobWhite_c14689_172	5A.2	33.8978	B	B	B	B	A	B	B	B	A	A	B	B	B	B	B	B	B	A	B	A	A	B	A	B	A	A	B	A	A	A	A	B	B	A	A	B	B	A	A	B	A	A	B	A	A	B	A
RAC875_c40928_60	5A.2	34.5114	B	B	B	B	A	B	B	B	A	A	B	B	B	B	B	B	B	A	B	A	A	B	A	B	A	A	B	A	A	A	A	B	B	A	A	B	B	A	A	B	A	A	B	A	A	B	A
CAP7_c2618_188	5A.2	37.5827	B	B	B	B	A	A	B	B	A	A	B	B	B	B	B	B	B	A	B	A	A	B	A	B	A	A	B	A	A	A	A	B	B	A	A	B	B	A	A	B	A	A	B	A	A	B	A
BS00104432_51	5A.2	40.6923	B	B	B	B	A	A	B	B	A	A	B	B	B	B	B	B	B	A	B	A	A	B	A	B	A	A	B	A	A	A	A	B	B	A	A	B	B	A	A	B	A	A	B	A	A	B	A
Kukri_c29475_380	5A.2	42.5565	B	B	B	B	A	A	B	B	A	A	B	B	B	B	B	B	B	A	B	A	A	B	A	B	A	A	B	A	A	A	A	B	B	A	A	B	B	A	A	B	A	A	B	B	B	B	A
RFL_Contig320_681	5A.2	43.1777	B	B	B	B	A	A	B	B	A	A	B	B	B	B	B	B	B	A	B	A	A	B	A	B	A	A	B	A	A	A	A	B	B	A	A	B	B	A	A	B	A	A	B	B	B	B	A
Kukri_rep_c102608_599	5A.2	43.7988	B	B	B	B	A	A	B	B	A	A	B	B	B	B	B	B	B	A	B	A	A	B	A	B	A	A	B	A	A	A	A	B	B	A	A	B	B	A	A	B	A	A	B	B	B	B	A
wsnp_Ex_c16295_24772702	5A.2	58.3028	B	B	B	B	B	A	B	B	A	A	A	B	B	B	B	B	B	B	B	A	A	B	A	B	A	B	B	A	A	A	B	B	B	A	A	B	B	A	B	B	A	A	B	B	B	B	A
Excalibur_c61241_109	5A.2	65.1352	B	B	B	B	B	A	B	B	A	A	A	A	B	B	B	B	B	B	A	A	A	B	A	B	B	B	B	A	A	A	B	B	B	A	B	B	B	A	B	B	A	A	B	B	B	-	A
wsnp_Ex_rep_c107017_90850230	5A.2	66.9879	B	B	B	B	B	A	B	B	A	A	A	A	B	B	B	B	B	B	A	A	A	B	A	B	B	B	B	A	A	A	B	B	B	A	B	B	B	A	B	B	A	A	B	B	B	B	A
RFL_Contig5787_2311	5A.2	68.8292	B	B	B	B	B	A	B	B	A	A	A	A	B	B	B	B	B	B	A	A	A	B	A	B	B	B	B	A	A	A	B	B	B	A	B	B	B	A	B	B	A	A	B	B	B	B	A
Excalibur_c8647_252	5A.2	72.5397	B	B	B	B	B	A	B	B	A	A	A	A	B	A	B	B	B	A	A	A	A	B	A	B	B	B	B	A	A	A	B	B	B	A	B	B	B	A	B	B	A	A	B	-	B	B	A
BS00089076_51	5A.2	73.157	B	B	B	B	B	A	B	B	A	A	A	A	B	A	B	B	B	A	A	A	A	B	A	B	B	B	B	A	A	A	B	B	B	A	B	B	B	A	B	B	A	A	B	B	B	B	A
BS00063793_51	5A.2	78.0808	B	B	B	B	B	A	B	B	A	A	A	A	B	A	B	B	B	A	A	A	A	B	A	B	B	B	B	A	A	B	B	B	B	A	B	B	B	A	B	A	A	A	B	B	B	B	A
wsnp_Ex_c12684_20157261	5A.2	79.9335	B	B	B	B	B	B	B	B	A	A	A	A	B	A	B	B	B	A	A	A	A	B	A	B	B	B	B	A	A	B	B	B	B	A	B	B	B	A	B	A	A	A	B	B	B	B	A
wsnp_Ex_c2332_4371926	5A.2	82.4047	B	B	B	B	B	B	B	B	A	A	A	A	B	A	B	B	B	A	A	A	A	B	A	B	B	B	B	A	A	B	B	B	B	A	B	B	B	A	B	A	A	A	B	B	B	B	A
BS00022867_51	5A.2	82.4047	B	B	B	B	B	B	B	B	A	A	A	A	B	A	B	B	B	A	A	A	A	B	A	B	B	B	B	A	A	B	B	B	B	A	B	B	B	A	B	A	A	A	B	B	B	B	A
BS00081951_51	5A.2	83.0297	B	B	B	B	B	B	B	B	A	A	A	A	B	A	B	B	B	A	A	A	A	B	A	B	B	B	B	A	A	B	B	B	B	A	B	B	B	A	B	A	A	A	B	B	B	B	A
BobWhite_rep_c63332_67	5A.2	84.257	B	B	B	B	B	B	B	B	A	A	A	A	B	A	B	B	B	A	A	A	A	B	A	B	B	B	B	A	A	B	B	B	B	A	B	B	B	A	A	A	A	A	B	B	B	B	A
RAC875_c11904_813	5A.2	84.8705	B	B	B	B	B	B	B	B	A	A	A	A	B	A	B	B	B	A	A	A	A	B	A	B	B	B	B	A	A	B	B	B	B	A	B	B	B	A	A	A	A	A	B	B	B	B	A
Kukri_c75091_154	5A.2	85.484	B	B	B	B	B	B	B	B	A	A	A	A	B	A	B	B	B	A	A	A	A	B	A	B	B	B	B	A	A	B	B	B	B	A	B	B	B	A	A	A	A	B	B	B	B	B	A
Tdurum_contig42962_2138	5A.2	87.3253	B	B	B	B	B	B	B	B	A	A	A	A	B	A	B	B	B	A	A	A	A	B	A	B	B	B	B	A	A	B	B	B	B	A	B	B	B	A	A	A	A	B	B	B	B	B	A
Excalibur_c1954_930	5A.2	89.1667	B	B	B	B	B	B	B	B	A	A	A	A	B	A	B	B	B	A	A	A	A	B	A	B	B	A	B	A	A	B	B	B	B	A	B	B	B	A	A	A	A	B	B	B	B	B	A
BS00011722_51	5A.2	90.3939	B	B	B	B	B	B	B	B	A	A	A	A	B	A	B	B	B	A	A	A	A	B	A	B	B	A	B	A	A	B	B	B	B	A	B	B	B	A	A	A	A	B	B	B	B	B	A
BS00023070_51	5A.2	91.6211	B	B	B	B	B	B	B	B	A	A	A	A	B	A	B	B	B	A	A	A	A	A	A	B	B	A	B	A	A	B	B	B	B	A	B	B	B	A	A	A	A	B	B	B	B	B	A
Excalibur_c32414_705	5A.2	93.4625	B	B	B	B	B	B	B	B	A	A	A	A	B	A	B	B	B	A	A	A	A	A	A	B	B	A	B	A	A	B	B	B	B	A	B	B	B	A	A	A	A	B	B	B	B	B	A
wsnp_Ex_c2505_4679749	5A.2	95.9184	B	B	B	B	B	B	B	B	A	A	A	A	B	A	B	B	B	A	A	A	A	A	A	B	B	A	B	A	A	B	B	B	B	A	B	B	B	A	A	A	A	A	B	B	B	B	A
Excalibur_rep_c68005_67	5A.2	97.1532	B	B	B	B	B	B	A	B	A	A	A	A	B	A	B	B	B	A	A	A	A	A	A	B	B	A	B	A	A	B	B	B	B	A	B	B	B	A	A	A	A	A	B	B	B	B	A
BobWhite_c34170_95	5A.2	99.6244	B	A	B	B	B	B	A	B	A	A	A	A	B	A	B	B	B	A	A	A	A	A	A	B	B	A	B	A	A	B	B	B	B	A	B	B	B	A	A	A	A	A	B	B	B	B	B
Excalibur_rep_c109949_237	5A.2	114.128	B	A	B	A	B	B	A	B	A	B	A	A	B	A	B	B	B	A	A	A	A	B	B	B	B	A	B	B	A	B	B	A	A	A	B	B	B	A	A	A	A	A	B	B	B	B	B
Tdurum_contig17216_310	5A.2	115.379	B	A	B	A	B	B	A	B	A	B	A	A	B	A	B	B	B	A	A	A	B	B	B	B	B	-	B	B	A	B	B	A	-	A	B	B	B	A	A	A	A	A	B	B	B	B	B
Ra_c68425_1419	5B.1	0	A	B	A	A	A	B	B	B	B	A	B	A	B	A	A	A	A	B	A	A	A	B	A	A	A	A	B	A	B	B	B	A	A	B	A	A	B	A	B	B	B	B	A	A	A	B	A
BobWhite_c4838_58	5B.1	5.54408	A	B	A	A	A	B	B	B	B	A	B	A	A	A	A	A	A	B	A	A	A	B	A	A	A	A	B	A	B	B	B	A	A	B	A	A	B	A	B	B	A	B	A	B	A	B	A
wsnp_Ex_c2459_4591695	5B.1	13.5882	A	B	A	A	B	B	B	B	A	A	B	A	A	A	A	A	A	A	A	A	A	B	A	A	A	A	B	A	B	B	B	A	A	B	A	A	B	A	A	B	A	B	A	B	A	A	A
BS00003944_51	5B.1	14.8155	A	B	A	A	B	B	B	B	A	A	B	A	A	A	A	A	A	A	A	A	A	B	A	A	A	A	B	A	B	B	B	A	A	B	A	A	B	B	A	B	A	B	A	B	A	A	A
GENE-3274_213	5B.1	15.4328	A	B	A	A	B	B	B	B	A	A	B	A	A	A	A	A	A	A	A	A	A	B	A	A	A	A	B	A	B	B	B	A	A	B	A	A	B	B	A	B	A	B	A	B	A	A	A
BS00064042_51	5B.1	18.5231	B	B	A	A	B	B	B	B	A	A	B	A	A	A	A	A	A	A	A	A	B	B	A	A	A	A	B	A	B	B	B	A	A	B	A	A	B	B	A	B	A	B	A	B	A	A	A
Jagger_c8402_128	5B.1	19.7813	B	B	A	A	B	B	B	B	A	A	B	A	A	A	A	A	A	A	A	A	B	B	A	A	A	A	B	A	B	B	B	A	A	B	A	A	B	B	A	B	A	-	A	-	A	A	A
Excalibur_c11605_156	5B.1	21.0394	B	B	A	A	B	B	B	B	A	A	B	A	A	A	A	A	A	A	A	A	B	B	A	A	A	A	B	A	B	B	B	A	A	B	A	A	B	B	A	B	A	B	A	B	A	A	A
Excalibur_c3948_1315	5B.1	22.2666	B	B	A	A	B	B	B	B	A	A	B	A	A	A	A	A	A	A	A	A	B	B	A	A	A	A	B	A	B	B	B	A	A	B	A	A	B	B	A	B	A	B	A	B	A	A	A
BS00011480_51	5B.1	22.2666	B	B	A	A	B	B	B	B	A	A	B	A	A	-	A	A	A	A	A	A	B	B	A	A	A	A	B	A	B	B	B	A	A	B	A	A	B	B	A	B	A	B	A	B	A	A	A
Excalibur_c3730_546	5B.1	22.8996	B	B	A	A	B	B	B	B	A	A	B	A	A	A	A	A	A	A	A	A	B	B	A	A	A	A	B	A	B	B	B	A	A	B	A	A	B	B	A	B	A	B	A	B	A	A	A
BS00022773_51	5B.1	25.3555	B	B	A	A	B	B	B	B	A	A	B	A	A	A	A	A	A	A	A	A	B	B	A	A	A	A	B	A	B	B	B	A	A	B	A	A	B	B	A	B	A	B	A	B	A	A	A
RAC875_rep_c116173_605	5B.1	27.1969	B	B	A	A	B	B	B	B	A	A	B	A	A	A	A	A	A	A	A	A	B	B	A	A	A	A	B	A	B	A	B	A	A	B	A	A	B	B	A	B	A	B	A	B	A	A	A
Excalibur_c45323_708	5B.1	27.8104	B	B	A	A	B	B	B	B	A	A	B	A	A	A	A	A	A	A	A	A	B	B	A	A	A	A	B	A	B	A	B	A	A	B	A	A	B	B	A	B	A	B	A	B	A	A	B
Tdurum_contig49841_618	5B.1	32.1155	B	B	A	A	B	B	B	B	A	A	B	A	A	A	A	A	A	A	A	A	B	B	A	A	A	A	B	A	B	A	B	A	B	B	B	A	B	B	A	B	A	A	A	B	A	A	B
BS00060015_51	5B.1	33.3427	B	B	A	A	B	B	B	B	A	A	B	A	A	A	A	A	A	A	A	A	B	B	A	A	A	A	B	A	B	A	B	A	B	B	B	A	B	B	A	B	A	A	A	B	A	A	B
BS00063769_51	5B.1	35.184	B	B	A	A	B	B	B	B	A	A	B	A	A	A	A	A	A	A	A	A	B	B	A	A	A	A	B	B	B	A	B	A	B	B	B	A	B	B	A	B	A	A	A	B	A	A	B
Tdurum_contig44985_304	5B.1	35.7976	B	B	A	A	B	B	B	B	A	A	B	A	A	A	A	A	A	A	A	A	B	B	A	A	A	A	B	B	B	A	B	A	B	B	B	A	B	B	A	B	A	A	A	B	A	A	B
IACX4548	5B.1	37.6389	B	B	A	A	B	B	B	B	A	A	B	A	A	A	A	A	A	A	A	A	B	B	A	A	A	A	B	B	B	A	B	A	B	B	B	A	B	B	A	B	A	A	A	B	A	A	B
IACX18	5B.1	38.8661	B	B	A	A	B	B	B	B	A	A	B	A	A	A	A	A	A	A	A	A	B	B	A	A	A	A	B	B	B	A	B	A	B	B	B	A	B	B	A	B	A	A	A	B	A	A	B
GENE-3516_56	5B.1	38.8661	B	B	A	A	B	B	B	B	A	A	B	A	A	A	A	A	A	A	A	A	B	B	A	A	A	A	B	B	B	A	B	A	B	B	-	A	B	B	A	B	A	A	A	B	A	A	B
BS00110064_51	5B.1	39.4873	B	B	A	A	B	B	B	B	A	A	B	A	A	A	A	A	A	A	A	A	B	B	A	A	A	A	B	B	B	A	B	A	B	B	B	A	B	B	A	B	A	A	A	B	A	A	B
Kukri_c49151_139	5B.1	40.7145	B	B	A	A	B	B	B	B	A	A	B	A	B	A	A	A	A	A	A	A	B	B	A	A	A	A	B	B	B	A	B	A	B	B	B	A	B	B	A	B	A	A	A	B	A	A	B
BS00023081_51	5B.1	41.328	B	B	A	A	B	B	B	B	A	A	B	A	B	A	A	A	A	A	A	A	B	B	A	A	A	A	B	B	B	A	B	A	B	B	B	A	B	B	A	B	A	A	A	B	A	A	B
Excalibur_c32630_104	5B.1	42.5553	B	B	A	A	B	B	B	B	A	A	B	A	B	A	A	A	A	B	A	A	B	B	A	A	A	A	B	B	B	A	B	A	B	B	B	A	B	B	A	B	A	A	A	B	A	A	B
wsnp_Ex_c6548_11355524	5B.1	43.1688	B	B	A	A	B	B	B	B	A	A	B	A	B	A	A	A	A	B	A	A	B	B	A	A	A	A	B	B	B	A	B	A	B	B	B	A	B	B	A	B	A	A	A	B	A	A	B
BS00064578_51	5B.1	44.3961	B	B	A	A	B	B	B	B	A	A	B	A	B	A	A	A	A	B	A	A	B	B	A	A	A	A	B	B	B	A	B	A	B	B	B	A	B	B	A	B	A	A	A	B	A	A	B
IAAV7207	5B.1	45.6385	B	B	A	A	B	B	B	B	A	A	B	A	B	A	A	A	A	B	A	A	B	B	A	A	A	A	B	B	B	A	B	A	A	B	B	A	B	B	A	B	A	A	A	B	A	A	B
Tdurum_contig52447_814	5B.1	47.5028	B	B	A	A	B	B	B	B	A	A	B	A	B	A	A	A	A	B	A	A	B	B	A	A	A	A	B	B	B	A	B	A	A	B	B	A	B	B	A	B	A	A	A	B	A	A	B
Kukri_c40046_237	5B.1	49.3441	B	B	A	A	B	B	B	B	A	A	B	A	B	A	A	A	A	B	A	A	B	B	A	A	A	A	B	B	B	A	B	A	A	B	B	A	B	B	A	B	A	A	A	B	A	A	B
Excalibur_c10902_1264	5B.1	49.3441	B	B	A	A	B	B	B	B	A	A	B	A	-	A	A	A	A	-	A	A	B	B	A	A	A	A	B	B	B	A	B	A	A	B	B	A	B	B	A	B	A	A	A	B	A	A	B
Tdurum_contig41335_181	5B.1	50.6431	B	B	A	A	B	B	B	B	A	A	B	A	B	A	A	A	A	B	A	A	B	B	A	A	A	A	B	B	B	A	B	A	A	B	B	A	B	B	A	B	A	A	A	B	A	A	B
Ku_c1083_1314	5B.1	52.4844	B	B	A	A	B	B	B	B	A	A	B	A	B	A	A	A	A	B	A	A	B	B	A	A	A	A	B	B	B	A	B	A	A	B	B	A	B	B	A	B	A	A	A	B	A	A	B
BobWhite_s67247_276	5B.1	53.0979	B	B	A	A	B	B	B	B	A	A	B	A	B	A	A	A	A	B	A	A	B	B	A	A	A	A	B	B	B	A	B	A	A	B	B	A	B	B	A	B	A	A	A	B	A	A	B
Kukri_c46476_647	5B.1	53.7115	B	B	A	A	B	B	B	B	A	A	B	A	B	A	A	A	A	B	A	A	B	B	A	A	A	A	B	B	B	A	B	A	A	B	B	A	B	B	A	B	A	A	A	B	A	A	B
Excalibur_c9846_678	5B.1	56.7828	B	B	A	A	B	B	B	B	A	B	B	A	B	A	A	A	A	B	A	A	B	B	A	A	A	A	B	B	B	A	B	A	A	B	B	A	B	A	A	B	A	A	A	B	A	A	B
Excalibur_c49664_409	5B.1	58.6241	B	B	B	A	B	B	B	B	A	B	B	A	B	A	A	A	A	B	A	A	A	B	A	A	A	A	B	B	B	A	B	A	A	B	B	A	B	A	A	B	A	A	A	B	A	A	B
BobWhite_c9070_287	5B.1	60.4654	B	B	B	A	B	B	B	B	B	B	B	A	B	A	A	A	A	B	A	A	A	B	A	A	A	A	B	B	A	A	B	A	A	B	B	A	B	A	A	B	A	A	A	B	A	A	B
Tdurum_contig11060_433	5B.1	62.3068	B	B	B	A	B	B	B	B	B	B	B	A	B	A	A	A	A	B	A	A	A	B	A	A	A	A	B	B	A	A	B	A	A	B	B	A	B	A	A	B	A	A	A	B	A	A	B
Excalibur_c79041_63	5B.1	62.9203	B	B	B	A	B	B	B	B	B	B	B	A	B	A	A	A	A	B	A	A	A	B	A	A	A	A	B	B	A	A	B	A	A	B	B	A	B	A	A	B	A	A	A	B	A	A	B
IAAV2002	5B.1	63.5338	B	B	B	A	B	B	B	B	B	B	B	A	B	A	A	A	A	B	A	A	A	B	A	A	A	A	B	B	A	A	B	A	A	B	B	A	B	A	A	B	A	A	A	B	A	A	B
Kukri_c82296_367	5B.1	64.7611	B	B	B	A	B	A	B	B	B	B	B	A	B	A	A	A	A	B	A	A	A	B	A	A	A	A	B	B	A	A	B	A	A	B	B	A	B	A	A	B	A	A	A	B	A	A	B
IACX17304	5B.1	65.3746	B	B	B	A	B	A	B	B	B	B	B	A	B	A	A	A	A	B	A	A	A	B	A	A	A	A	B	B	A	A	B	A	A	B	B	A	B	A	A	B	A	A	A	B	A	A	B
BS00038994_51	5B.1	67.2273	B	B	B	B	B	A	B	B	B	B	B	A	B	A	A	A	A	B	A	A	A	B	A	A	A	A	B	B	A	A	B	A	A	B	B	A	B	A	A	B	A	A	A	B	A	A	B
BS00075815_51	5B.1	67.8446	A	B	B	B	B	A	B	B	B	B	B	A	B	A	A	A	A	B	A	A	A	B	A	A	A	A	B	B	A	A	B	A	A	B	B	A	B	A	A	B	A	A	A	B	A	A	B
Kukri_c52_1639	5B.1	68.4581	A	B	B	B	B	A	B	B	B	B	B	A	B	A	A	A	A	B	A	A	A	B	A	A	A	A	B	B	A	A	B	A	A	B	A	A	B	A	A	B	A	A	A	B	A	A	B
IAAV7226	5B.1	70.9141	A	B	B	B	B	A	B	B	B	B	B	A	B	A	A	A	A	B	A	A	A	B	A	A	A	A	B	B	A	A	B	A	A	B	A	A	B	B	A	B	A	A	B	B	A	A	B
RAC875_c28794_361	5B.1	71.5276	A	B	B	B	B	A	B	B	B	B	B	A	B	A	A	A	A	B	A	A	A	B	A	A	A	A	B	B	A	A	B	A	A	B	A	A	B	B	A	B	A	A	B	B	A	A	B
IACX2901	5B.1	73.3803	A	B	B	B	B	A	B	B	B	B	B	A	B	A	A	A	A	B	A	A	A	B	A	A	A	A	B	B	A	A	B	A	A	B	A	A	B	B	A	B	A	A	B	B	A	A	B
tplb0027f13_1346	5B.1	73.9976	A	B	B	B	A	A	B	B	B	B	B	A	B	A	A	A	A	B	A	A	A	B	A	A	A	A	B	B	A	A	B	A	A	B	A	A	B	B	A	B	A	A	B	B	A	A	B
RAC875_c61456_317	5B.1	75.839	A	B	B	B	A	A	B	B	B	B	B	A	B	A	A	A	A	B	A	A	A	B	A	A	A	A	B	B	A	A	B	A	A	B	A	A	B	B	A	B	A	A	B	B	A	A	B
BobWhite_c27244_211	5B.1	79.5266	A	B	B	B	A	A	B	B	B	B	B	A	B	A	A	A	A	B	A	A	A	B	A	A	A	A	B	B	A	A	B	B	A	B	A	A	B	B	A	B	A	A	B	B	A	A	B
Tdurum_contig50581_439	5B.1	80.1401	A	B	B	B	A	A	B	B	B	B	B	A	B	A	A	A	A	B	A	A	A	B	A	A	A	A	B	B	A	A	B	B	A	B	A	A	B	B	A	B	A	A	B	B	A	A	B
BS00021971_51	5B.1	81.3674	A	B	B	B	A	A	B	B	B	B	B	A	B	A	A	A	A	B	A	A	A	B	A	A	A	A	B	B	A	A	B	B	A	B	A	B	B	B	A	B	A	A	B	B	A	A	B
BS00068711_51	5B.1	81.9809	A	B	B	B	A	A	B	B	B	B	B	A	B	A	A	A	A	B	A	A	A	B	A	A	A	A	B	B	A	A	B	B	A	B	A	B	B	B	A	B	A	A	B	B	A	A	B
Tdurum_contig58669_273	5B.1	82.5982	A	B	B	B	A	A	B	B	B	B	B	A	B	A	A	A	A	B	A	A	A	B	A	A	A	A	B	B	A	A	B	B	A	B	A	B	B	B	A	B	A	A	B	B	A	A	B
IAAV475	5B.1	83.833	A	B	B	B	A	A	B	B	B	B	B	A	B	A	A	A	A	B	A	A	A	B	A	A	A	A	B	B	A	A	B	B	A	B	A	B	B	B	A	B	A	A	B	B	A	A	B
BS00062731_51	5B.1	84.4466	A	B	B	B	A	A	B	B	B	B	B	A	B	A	A	A	A	B	A	A	A	B	A	A	A	A	B	B	A	A	B	B	A	B	A	B	B	B	A	B	A	A	B	B	A	A	B
RAC875_rep_c102342_470	5B.1	88.1342	A	A	B	B	A	A	B	B	B	B	B	A	B	A	A	A	A	B	A	A	A	B	A	B	A	A	B	B	A	A	B	B	A	B	A	B	B	B	A	B	A	A	A	B	A	A	B
Kukri_rep_c102472_75	5B.1	89.3615	A	A	B	B	A	A	B	B	B	B	B	A	B	A	A	A	A	B	A	A	A	B	A	B	A	A	B	B	A	A	B	B	A	B	A	B	B	B	A	B	A	A	A	B	A	A	B
BobWhite_c45848_120	5B.1	91.2028	A	A	B	B	A	A	B	A	B	B	B	A	B	A	A	A	A	B	A	A	A	B	A	B	A	A	B	B	A	A	B	B	A	B	A	B	B	B	A	B	A	A	A	B	A	A	B
Ra_c19501_1510	5B.1	91.8201	A	A	B	B	A	A	B	A	B	B	B	A	B	A	B	A	A	B	A	A	A	B	A	B	A	A	B	B	A	A	B	B	A	B	A	B	B	B	A	B	A	A	A	B	A	A	B
RAC875_c96862_121	5B.1	92.4374	A	A	B	B	A	A	B	A	B	B	B	A	B	A	B	A	A	B	A	A	A	B	A	B	A	A	B	B	A	A	B	B	A	B	A	B	B	B	A	B	A	A	A	B	A	A	B
Kukri_c26747_211	5B.1	97.3918	A	A	B	B	A	B	B	A	B	A	B	A	B	A	B	A	B	B	A	A	A	B	A	B	A	A	B	B	A	A	B	B	A	B	A	B	B	B	A	B	A	A	A	B	A	A	B
wsnp_Ex_c11265_18216936	5B.1	98.0092	A	A	B	B	A	B	B	A	B	A	B	A	B	A	B	A	B	B	A	A	A	B	A	B	A	A	B	B	A	A	B	B	A	B	A	B	B	B	A	B	A	A	A	B	A	A	B
Excalibur_c100531_251	5B.1	101.697	A	A	B	B	A	B	B	A	B	A	B	A	B	A	B	A	B	B	A	A	A	B	A	B	A	A	B	B	A	A	B	B	A	B	A	B	B	B	A	B	A	A	A	B	B	A	B
Ra_c2216_1449	5B.1	102.31	A	A	B	B	A	B	B	A	B	A	B	A	B	A	B	A	B	B	A	A	A	B	A	B	A	A	B	B	A	A	B	B	A	B	A	B	B	B	A	B	A	A	A	B	B	A	B
CAP11_c6746_112	5B.1	105.382	A	A	B	B	A	B	B	A	B	A	B	A	B	A	B	A	B	B	A	A	A	B	A	B	A	A	B	B	A	A	B	B	A	B	A	B	B	B	A	B	A	A	A	B	B	A	A
Excalibur_rep_c113786_110	5B.1	107.868	A	A	B	B	A	B	B	A	B	A	B	A	A	A	B	A	B	B	A	A	A	B	A	B	B	A	B	B	A	A	B	B	A	B	-	B	B	B	A	B	A	A	A	B	B	A	A
RAC875_c28645_455	5B.1	123.242	A	A	A	B	B	B	B	B	B	A	B	A	A	B	B	A	A	A	A	A	A	B	A	B	B	A	B	B	B	A	B	B	A	B	A	B	B	B	A	A	A	A	A	B	B	A	A
Excalibur_c53799_458	5B.1	124.477	A	A	A	B	B	B	B	B	B	A	B	A	A	B	B	A	A	A	A	A	A	B	A	B	B	A	B	B	B	A	B	B	A	B	A	B	B	B	A	A	A	A	A	B	B	A	A
Excalibur_c1925_2569	5B.1	125.711	A	A	A	B	B	B	B	B	B	A	B	A	A	A	B	A	A	A	A	A	A	B	A	B	B	A	B	B	B	A	B	B	A	B	A	B	B	B	A	A	A	A	A	B	B	A	A
wsnp_Ex_c8019_13598348	5B.1	126.939	A	A	A	B	B	B	B	B	B	A	B	A	A	A	B	A	A	A	A	A	A	B	A	B	B	A	B	B	B	A	B	B	A	B	A	B	B	B	A	A	A	A	A	B	B	A	A
wsnp_Ex_c53170_56501500	5B.1	127.552	A	A	A	B	B	B	B	B	B	A	B	A	A	A	B	A	A	A	A	A	A	B	A	B	B	A	B	B	B	A	B	B	A	B	A	B	B	B	A	A	A	A	A	B	B	A	A
RFL_Contig2911_406	5B.2	0	A	B	A	A	A	B	A	B	B	A	A	A	B	B	B	B	A	A	A	A	B	B	B	A	B	B	B	B	B	A	B	A	A	A	A	B	A	A	A	B	A	B	A	A	B	B	A
Kukri_rep_c108200_226	5B.2	0.613528	A	B	A	A	A	B	A	B	B	A	A	A	B	B	B	B	A	A	A	A	B	B	B	A	B	B	B	B	B	A	B	A	A	A	A	B	A	A	A	B	A	B	A	A	B	B	A
RAC875_c79095_311	5B.2	1.23468	A	B	A	A	A	B	A	B	B	A	A	A	B	B	B	B	A	A	A	A	B	B	B	A	B	B	B	B	B	A	B	A	A	A	A	B	A	A	A	B	A	B	A	A	B	B	A
RFL_Contig3285_1009	5B.2	1.23468	A	B	A	A	A	B	A	B	B	A	A	A	B	B	B	B	A	A	A	A	B	B	B	A	B	B	B	B	B	A	B	A	A	A	A	B	A	A	A	B	A	B	A	A	B	B	A
BobWhite_c8037_1135	5B.2	1.84821	A	B	A	A	A	B	A	B	B	A	A	A	B	B	B	B	A	A	A	A	B	B	B	A	B	B	B	B	B	A	B	A	A	A	A	B	A	A	A	B	A	B	A	A	B	B	A
Excalibur_c48128_243	5B.2	2.46173	A	B	A	A	A	B	A	B	B	A	A	A	B	B	B	B	A	A	A	A	B	B	B	A	B	B	B	B	B	A	B	A	A	A	A	B	A	A	A	B	A	B	A	A	B	B	A
Tdurum_contig43552_666	5B.2	13.0465	A	B	B	A	A	B	A	B	B	A	A	A	B	B	B	B	A	A	A	B	B	B	B	A	B	B	B	B	B	A	B	A	A	A	A	B	B	A	A	B	A	B	A	A	B	B	B
BS00021993_51	5B.2	16.7342	A	B	B	A	A	B	A	B	A	A	A	A	B	A	A	B	A	A	A	B	B	B	B	A	B	B	B	B	B	A	B	A	A	A	A	B	B	A	A	B	A	B	A	A	B	B	B
BobWhite_c3909_877	5D.1	0	B	B	B	B	B	B	B	B	B	A	A	B	A	A	A	A	A	B	B	B	A	A	B	B	B	A	B	B	B	A	B	A	B	B	B	A	A	A	A	A	B	B	A	A	B	B	A
Ku_c1454_984	5D.1	1.84132	B	B	B	B	B	B	B	B	B	A	A	B	A	B	A	A	A	B	B	B	A	A	B	B	B	A	B	B	B	A	B	A	B	B	B	A	A	A	A	A	B	B	A	A	B	B	A
Kukri_c29969_543	5D.1	7.41991	B	B	B	B	B	B	B	B	B	A	A	B	A	B	A	A	A	B	B	B	A	A	B	B	B	A	B	B	B	A	B	A	B	B	B	A	A	A	A	A	B	A	A	A	B	B	A
D_GBUVHFX02FY8QG_158	5D.1	23.3721	B	B	A	B	B	A	B	B	B	A	A	B	A	B	B	A	A	B	B	B	A	A	B	B	B	A	B	B	B	B	B	A	B	B	B	A	A	A	A	A	B	A	A	A	B	A	A
BS00021901_51	5D.1	23.9856	B	B	A	B	B	A	B	B	B	A	A	B	A	B	B	A	A	B	B	B	A	A	B	B	B	A	B	B	B	B	B	A	B	B	B	A	A	A	A	A	B	A	A	A	B	A	A
D_GA8KES401EMIOB_219	5D.1	24.6029	B	B	A	B	B	A	B	B	B	A	A	B	A	B	B	A	A	B	B	B	A	A	B	B	B	A	B	B	B	B	B	A	B	B	B	A	A	A	A	A	B	A	A	A	B	A	A
BobWhite_c37515_81	5D.1	25.2203	B	B	A	B	B	A	B	B	B	A	A	B	A	B	B	A	A	B	B	B	A	A	B	B	B	A	B	B	B	B	B	A	B	B	B	A	A	A	A	A	B	A	A	A	B	A	A
BS00022067_51	5D.1	29.5253	B	B	A	B	A	A	B	B	B	A	A	B	A	B	B	A	A	B	B	B	A	A	B	B	B	A	B	B	A	B	B	A	B	B	B	A	A	A	A	B	B	A	A	A	B	A	A
Excalibur_c15835_86	5D.1	45.4775	B	B	A	A	A	A	B	B	B	A	A	A	A	B	B	A	A	B	A	B	A	A	B	B	B	A	B	A	A	B	B	A	B	B	B	A	A	A	B	B	B	A	B	A	B	B	A
IAAV6265	5D.1	46.0987	B	B	A	A	A	A	B	B	A	A	A	A	A	B	B	A	A	B	A	B	A	A	B	B	B	A	B	A	A	B	B	A	B	B	-	A	A	A	B	B	B	A	B	A	B	B	A
Kukri_c9804_462	5D.1	46.716	B	B	A	A	A	A	B	B	A	A	A	A	A	B	B	A	A	B	A	B	A	A	B	B	B	B	B	A	A	B	B	A	B	B	B	A	A	A	B	B	B	A	B	A	B	B	A
wsnp_Ex_c2598_4832869	5D.1	50.4968	B	B	A	A	A	A	B	B	A	A	A	A	A	B	B	A	A	B	A	B	A	A	B	B	B	B	B	A	A	B	B	A	B	B	-	A	A	A	B	B	B	A	B	A	B	B	A
BS00066224_51	5D.2	0	A	A	B	A	B	A	A	B	B	A	A	A	B	A	A	A	A	A	A	B	A	A	B	B	B	A	B	A	B	A	B	A	B	A	B	B	A	B	B	B	A	B	B	B	A	B	B
Ex_c102020_843	5D.2	19.5252	A	A	B	A	B	A	A	B	B	B	A	A	B	A	A	A	A	A	A	B	A	A	B	B	B	B	B	A	B	A	B	B	B	A	B	B	A	A	B	B	A	B	B	B	A	B	A
wsnp_Ex_c23618_32855041	5D.2	26.444	A	A	B	A	B	A	B	B	B	B	A	A	B	A	A	A	A	A	A	B	A	B	B	B	B	B	B	A	B	A	B	B	B	A	B	B	A	A	B	B	A	B	B	B	A	B	A
Excalibur_c91745_337	5D.2	27.0576	A	A	B	A	B	A	B	B	B	B	A	A	B	A	A	A	A	A	A	B	A	B	B	B	B	B	B	A	B	A	B	B	B	A	B	B	A	A	B	B	A	B	A	B	A	B	A
BS00010144_51	5D.2	28.9218	A	A	B	A	B	A	B	B	B	B	B	A	B	A	A	A	A	A	A	B	A	B	B	B	B	B	B	A	B	A	B	B	B	A	B	B	A	A	B	B	A	B	A	-	A	B	A
Excalibur_c1289_927	5D.2	29.5429	A	A	B	A	B	B	B	B	B	B	B	A	B	A	A	A	A	A	A	B	A	B	B	B	B	B	B	A	B	A	B	B	B	A	B	B	A	A	B	B	A	B	A	B	A	B	A
Kukri_c6412_124	5D.2	41.4177	A	A	B	A	B	B	B	B	B	B	B	A	B	A	A	A	A	A	A	B	B	B	B	B	B	B	B	B	B	A	A	B	B	A	B	B	A	A	B	B	A	B	A	A	A	A	A
wsnp_RFL_Contig2911_2751754	5D.2	42.0507	A	A	B	A	B	B	B	B	B	B	B	A	B	A	A	A	A	A	A	B	B	B	B	B	B	B	B	B	A	A	A	B	B	A	B	B	A	A	B	B	A	-	A	-	A	A	A
BS00032035_51	5D.2	42.0507	A	A	B	A	B	B	B	B	B	B	B	A	B	A	A	A	A	A	A	B	B	B	B	B	B	B	B	B	A	A	A	B	B	A	B	B	A	A	B	B	A	B	A	A	A	A	A
RAC875_c63933_184	5D.2	42.6642	A	A	B	A	B	B	B	B	B	B	B	A	B	A	A	A	A	A	A	B	B	B	B	B	B	B	B	B	A	A	A	B	B	A	B	B	A	A	B	B	A	B	A	A	B	A	A
IACX5957	5D.2	43.2853	A	A	B	A	B	B	B	B	B	B	B	A	B	A	A	A	A	A	A	B	B	B	B	B	B	B	B	B	A	A	A	B	B	A	A	B	A	A	B	B	A	B	A	A	B	A	A
BS00078603_51	5D.2	50.8424	B	A	B	A	B	B	B	B	B	B	B	A	B	A	A	A	A	A	A	B	B	B	B	B	B	B	A	B	A	A	A	B	B	B	A	B	A	A	B	B	A	B	A	A	B	A	A
BS00058709_51	5D.2	51.4597	B	A	A	A	B	B	B	B	B	B	B	A	B	A	A	A	A	A	A	B	B	B	B	B	B	B	A	B	A	A	A	B	B	B	A	B	A	A	B	B	A	B	A	A	B	A	A
BS00021991_51	5D.2	52.0732	B	A	A	A	B	B	B	B	B	B	B	A	B	A	A	A	A	A	A	B	B	B	B	B	B	B	A	B	A	A	A	B	B	B	A	B	A	A	B	B	A	B	A	A	B	A	A
wsnp_Ex_rep_c67563_66193155	6A.1	0	B	A	A	A	A	B	B	A	B	B	A	B	A	A	B	B	A	B	B	B	B	B	B	A	A	A	B	A	B	A	A	A	B	B	B	A	B	B	A	A	A	-	A	B	A	A	A
wsnp_Ku_c34036_43438136	6A.1	0.617315	B	A	A	A	A	B	B	A	B	B	A	B	A	A	B	B	A	B	B	B	B	B	B	A	A	A	B	A	B	A	A	A	B	B	B	A	B	B	A	A	A	A	A	B	A	A	A
BS00011165_51	6A.1	6.1614	B	A	A	A	A	B	B	A	B	A	A	B	B	A	B	B	A	B	B	B	B	B	B	A	B	A	B	A	B	A	A	A	B	B	B	A	B	B	A	A	A	B	A	B	A	A	A
RAC875_c63707_140	6A.1	6.77493	B	A	A	A	A	B	B	A	B	A	A	B	B	A	B	B	A	B	B	B	B	B	B	A	B	A	B	A	B	A	A	A	B	B	B	A	B	B	A	A	A	B	A	B	A	A	A
BS00082191_51	6A.1	9.23089	B	A	A	A	A	B	B	A	B	A	A	B	B	B	B	B	A	B	B	B	B	B	B	A	B	A	B	A	B	A	A	A	B	B	B	A	B	B	A	A	A	B	A	B	A	A	A
BobWhite_c3714_659	6A.1	9.84441	B	A	A	A	A	B	B	A	B	A	A	B	B	B	B	B	A	B	B	B	B	B	B	A	B	A	B	A	B	A	A	A	B	B	B	A	B	B	A	A	A	B	A	B	A	A	A
Excalibur_c13115_348	6A.1	11.6857	B	A	A	A	A	B	B	A	B	A	A	B	B	B	B	B	A	B	B	B	B	B	B	A	B	A	B	A	B	A	A	A	B	B	B	A	B	B	A	A	B	B	A	B	A	A	A
Excalibur_c4202_1326	6A.1	17.2298	B	A	A	A	A	B	B	A	B	A	A	B	B	B	B	B	A	B	B	B	B	B	A	B	B	A	B	A	B	A	A	A	B	B	B	A	B	B	A	A	B	B	A	B	B	A	A
BS00074487_51	6A.1	18.4646	B	A	A	A	A	B	B	A	B	A	A	B	B	B	B	B	A	B	B	B	B	B	A	B	B	A	B	A	B	A	A	A	B	B	B	A	B	B	A	A	B	B	A	B	B	A	A
GENE-4050_396	6A.1	22.8235	B	A	A	A	A	B	A	A	B	A	A	B	B	B	B	B	A	B	B	B	B	B	A	B	B	A	B	A	B	A	A	A	B	B	B	A	B	B	A	A	B	B	A	B	B	A	B
Tdurum_contig13287_203	6A.1	31.6084	B	B	A	A	A	B	A	A	B	A	B	B	B	B	B	B	A	B	B	B	B	B	A	B	B	A	B	A	B	A	A	A	B	B	B	A	B	B	A	A	B	A	A	B	B	A	B
wsnp_Ex_c11621_18716128	6A.1	41.6804	B	B	A	A	A	B	A	A	A	A	B	B	B	B	B	B	A	B	B	B	B	B	A	B	B	B	B	A	B	A	A	A	B	A	B	A	B	B	A	A	B	A	B	B	B	A	B
RFL_Contig2954_581	6A.1	43.5331	B	B	A	A	A	B	A	A	A	A	B	B	B	B	B	B	A	B	B	B	B	B	A	B	B	B	B	A	B	A	A	A	B	A	B	A	B	B	A	A	B	A	B	B	B	A	B
Kukri_rep_c104545_173	6A.1	44.1466	B	B	A	A	A	B	A	A	A	A	B	B	B	B	B	B	A	B	B	B	B	B	A	B	B	B	B	A	B	A	A	A	B	A	B	A	B	B	A	A	B	A	B	B	B	A	B
wsnp_Ex_c31149_39976066	6A.1	45.3738	B	B	A	A	A	B	A	A	A	A	B	B	B	B	B	B	A	B	B	B	B	B	A	B	B	B	B	A	B	A	A	A	B	A	B	A	B	B	A	A	B	A	B	B	B	A	B
Ku_c37893_495	6A.1	45.9874	B	B	A	A	A	B	A	A	A	A	B	B	B	B	B	B	A	B	B	B	A	B	A	B	B	B	B	A	B	A	A	A	B	A	B	A	B	B	A	A	B	A	B	B	B	A	B
CAP7_c1326_220	6A.1	47.2146	B	B	B	A	A	B	A	A	A	A	B	B	B	B	B	A	A	B	B	B	A	B	A	B	B	B	B	A	B	A	A	A	B	A	B	A	B	B	A	A	B	A	B	B	B	A	B
Kukri_c20831_840	6A.1	48.4418	B	B	B	A	A	B	A	A	A	A	B	B	B	B	B	A	A	B	B	B	A	B	A	B	B	B	B	A	B	A	A	A	B	A	B	A	B	B	A	A	B	A	B	B	B	A	B
BobWhite_c62620_150	6A.1	49.0554	B	B	B	A	A	B	A	A	A	A	B	B	B	B	B	A	A	B	B	B	A	B	A	B	B	B	B	A	B	A	A	A	B	A	B	A	B	B	A	A	B	A	B	A	B	A	B
BS00029361_51	6A.1	52.743	B	A	B	A	A	B	A	A	B	A	B	B	B	B	B	A	A	B	B	B	A	B	A	B	B	B	B	A	B	A	A	B	B	A	B	A	B	B	A	A	B	A	B	A	B	A	B
RAC875_c27962_61	6A.1	58.9475	B	A	-	A	A	B	A	A	B	B	B	B	B	B	B	A	A	B	B	B	A	B	A	B	B	B	B	A	A	A	A	B	B	A	A	A	B	B	A	A	B	A	B	A	B	A	B
Tdurum_contig70820_833	6A.1	62.0379	B	A	B	A	A	B	A	A	B	B	B	B	B	B	B	A	A	B	B	B	B	B	A	B	B	B	B	A	A	A	A	B	B	A	A	A	B	B	A	A	B	A	B	A	B	A	B
BS00068106_51	6A.1	62.6514	B	A	B	A	A	B	A	A	B	B	B	B	B	B	B	A	A	B	B	B	B	B	A	B	B	B	B	A	A	A	A	B	B	B	A	A	B	B	A	A	B	A	B	A	B	A	B
wsnp_Ex_c29025_38097560	6A.1	63.2725	B	A	-	A	A	B	A	A	B	B	B	B	B	B	B	A	A	B	B	B	B	B	A	B	B	B	B	A	A	A	A	B	B	B	A	A	B	B	A	A	B	A	B	A	B	A	B
IAAV5188	6A.1	64.515	B	A	B	A	A	B	A	A	B	B	B	B	B	B	B	A	B	B	B	B	B	B	A	B	B	B	B	A	A	A	A	B	B	B	A	A	B	B	A	A	B	A	B	A	B	A	B
Kukri_c67_1504	6A.1	65.1286	B	A	B	A	A	B	A	A	B	B	B	B	B	B	B	A	B	B	B	B	B	B	A	B	B	B	B	A	A	A	A	B	B	B	A	A	B	B	A	A	B	A	B	A	B	A	B
RAC875_rep_c114561_587	6A.1	65.7497	B	A	-	A	A	B	A	A	B	B	B	B	B	B	B	A	B	B	B	B	B	B	A	B	B	B	B	B	A	A	A	B	B	B	A	A	B	B	A	A	B	A	B	A	B	A	B
Kukri_c77911_260	6A.1	68.8593	B	A	B	A	A	B	A	A	B	B	B	B	B	B	B	A	B	B	B	B	B	B	A	B	B	B	B	B	A	A	A	B	A	B	A	A	B	B	A	A	B	A	B	A	B	A	B
BS00066770_51	6A.1	69.4728	B	A	B	A	A	B	A	A	B	B	B	B	B	B	B	A	B	B	B	B	B	B	A	B	B	B	B	B	A	A	A	B	A	B	A	A	B	B	A	A	B	A	B	A	B	A	B
IAAV8275	6A.1	70.0864	B	A	B	A	A	B	A	A	B	B	B	B	B	B	B	A	B	B	B	B	B	B	A	B	B	B	B	B	A	A	A	B	A	A	A	A	B	B	A	A	B	A	B	A	B	A	B
Tdurum_contig27441_373	6A.1	70.6999	B	A	B	A	A	B	A	A	B	B	B	B	B	B	B	A	B	B	B	B	B	B	A	B	B	B	B	B	A	A	A	B	A	A	A	A	B	B	A	A	B	A	B	A	B	A	B
BobWhite_c10342_117	6A.1	71.3172	B	A	-	A	A	B	A	A	B	B	B	B	B	B	B	A	B	B	B	B	B	B	A	B	B	B	B	B	A	A	A	B	A	A	A	A	B	B	A	A	B	A	B	A	B	A	B
GENE-0485_124	6A.1	72.552	B	A	B	A	A	B	A	A	B	B	B	B	B	B	B	A	B	B	B	B	B	B	A	B	B	B	B	B	A	A	A	B	A	A	A	A	B	B	A	A	B	A	B	A	B	A	B
IAAV1652	6A.1	73.1655	B	A	B	A	A	B	A	A	B	B	B	B	B	B	B	A	B	B	B	B	B	B	A	B	B	B	B	B	A	A	A	B	A	A	A	A	B	B	A	A	B	A	B	A	B	A	B
BobWhite_c32372_186	6A.1	75.0069	B	A	A	A	A	B	A	A	B	B	B	B	B	B	B	A	B	B	B	B	B	B	A	B	B	B	B	B	A	A	A	B	A	A	A	B	B	B	A	A	B	A	B	A	B	A	B
Tdurum_contig64910_298	6A.1	77.4628	B	A	A	A	A	B	A	A	B	B	B	B	B	A	B	A	B	B	B	B	B	B	A	B	B	B	B	B	A	A	A	B	A	A	A	B	B	B	A	A	B	A	B	A	B	A	B
BobWhite_c47143_592	6A.1	78.0764	B	A	A	A	A	B	A	A	B	B	B	B	B	A	B	A	B	B	B	B	B	B	A	B	B	B	B	B	A	A	A	B	A	A	A	B	B	B	A	A	B	A	B	A	B	A	B
Excalibur_c52196_235	6A.2	0	B	B	A	A	A	B	A	A	A	B	A	B	A	B	B	A	A	A	B	A	A	B	A	B	B	B	B	B	B	A	B	B	B	B	B	B	A	B	A	B	A	A	B	A	B	A	B
Kukri_rep_c70063_663	6A.2	0.613528	B	B	A	A	A	B	A	A	A	B	A	B	A	B	B	A	A	A	B	A	A	B	A	B	B	B	B	B	B	A	B	B	B	B	B	B	A	B	A	B	A	A	B	A	B	A	B
BS00003185_51	6A.2	1.22706	B	B	A	A	A	B	A	A	A	B	A	B	A	B	B	A	A	A	B	A	A	B	A	B	B	B	B	B	B	A	B	B	B	B	B	B	A	B	A	B	A	A	B	A	B	A	B
wsnp_Ra_c5346_9501281	6A.2	3.68302	B	B	A	A	A	B	A	A	A	B	A	B	A	B	B	A	A	A	B	A	A	B	A	B	B	B	B	B	B	A	B	B	B	B	B	B	A	B	B	B	A	A	B	A	B	A	B
Kukri_rep_c111369_53	6A.2	4.91026	B	B	A	A	A	B	A	A	A	B	A	B	A	B	B	A	A	A	B	A	A	B	A	B	B	B	B	B	B	A	B	A	B	B	B	B	A	B	B	B	A	A	B	A	B	A	B
BS00022372_51	6A.2	8.59791	B	B	A	A	A	B	B	A	A	B	A	B	A	B	B	B	A	A	B	A	A	B	A	B	B	B	B	B	B	A	B	A	B	B	B	B	A	B	B	B	A	A	B	A	B	A	B
BS00096240_51	6A.2	11.6693	B	B	A	A	A	B	B	A	A	B	A	B	A	B	B	B	A	A	B	A	A	B	A	B	A	B	B	B	B	A	B	A	B	B	B	B	A	B	B	B	A	A	B	A	B	A	B
BobWhite_rep_c63956_254	6A.2	16.686	B	B	A	A	A	B	B	A	A	B	A	B	A	B	B	B	A	A	B	A	A	B	A	B	A	B	B	B	B	A	B	A	B	B	B	B	A	B	B	B	A	A	B	A	B	A	B
RFL_Contig3175_1217	6A.2	17.3111	B	B	A	A	A	B	B	A	A	B	A	B	A	B	B	B	A	A	B	A	A	B	A	B	A	B	B	B	B	A	B	A	B	B	B	B	A	B	B	B	A	A	B	A	B	A	B
wsnp_CAP12_c1663_836928	6A.2	17.9361	B	B	-	A	A	B	B	A	A	B	A	B	A	B	B	B	A	A	B	A	A	B	A	B	A	B	B	B	B	A	B	A	B	B	B	B	A	B	B	B	A	A	B	A	B	A	B
RAC875_rep_c105861_454	6A.2	17.9361	B	B	A	A	A	B	B	A	A	B	A	B	A	B	B	B	A	A	B	A	A	B	A	B	A	B	B	B	B	A	B	A	B	B	B	B	A	B	B	B	A	A	B	A	B	A	B
Tdurum_contig30953_142	6A.2	18.5534	B	B	A	A	A	B	B	A	A	B	A	B	A	B	B	B	A	A	B	A	A	B	A	B	A	B	B	B	B	A	B	A	B	B	B	B	A	B	B	B	A	A	B	A	B	A	B
Tdurum_contig42740_687	6A.2	19.7806	B	B	A	A	A	B	B	A	A	B	A	B	A	B	B	B	A	A	B	A	A	B	A	B	A	B	B	B	B	A	B	A	B	B	B	B	A	B	B	B	A	A	B	A	B	A	B
RAC875_c2090_219	6A.2	20.4018	B	B	A	A	A	B	B	A	A	B	A	B	A	B	B	B	A	A	B	A	A	B	A	B	A	B	B	B	B	A	B	A	B	B	B	B	A	B	B	A	A	A	B	A	B	A	B
Excalibur_rep_c103232_355	6A.2	21.0229	B	B	A	A	A	B	B	A	A	B	A	B	A	A	B	B	A	A	B	A	A	B	A	B	A	B	B	B	B	A	B	A	B	B	B	B	A	B	B	A	A	A	B	A	B	A	B
BS00009600_51	6A.2	22.2502	B	B	A	A	A	B	B	A	A	B	A	B	A	A	B	B	A	A	B	A	A	B	A	B	A	B	B	B	B	A	B	A	B	B	B	B	A	B	B	A	A	A	B	A	B	A	B
Ku_c6972_1158	6A.2	22.8713	B	B	A	A	A	B	B	A	A	B	A	B	A	A	B	B	A	A	B	A	A	B	A	B	A	B	B	B	B	A	B	A	B	B	B	B	A	B	B	A	A	A	B	A	B	A	B
IAAV5620	6A.2	23.4964	B	B	A	A	A	B	B	A	A	B	A	B	A	A	B	B	A	A	B	A	A	B	A	B	A	B	B	B	B	A	B	A	B	B	B	B	A	B	B	A	A	A	B	A	B	A	B
RAC875_c6429_55	6A.2	24.1137	B	B	A	A	A	B	B	A	A	B	A	B	A	A	B	B	A	A	B	A	A	B	A	B	A	B	B	B	B	A	B	A	B	B	B	B	A	B	B	A	A	A	B	A	B	A	B
Ku_c16162_2453	6A.2	24.7272	B	B	A	A	A	B	B	A	A	B	A	B	A	A	B	B	A	A	B	A	A	B	A	B	A	B	B	B	B	A	B	A	B	B	B	B	A	B	B	A	A	A	B	A	A	A	B
Excalibur_c6108_394	6A.2	25.9544	B	B	A	A	A	B	B	A	A	B	A	B	A	A	B	B	A	A	B	A	A	B	A	B	A	B	B	B	B	A	B	A	B	B	B	B	A	A	B	A	A	A	B	A	A	A	B
Excalibur_c80150_221	6B	0	A	A	B	B	A	A	B	B	A	A	B	B	A	A	A	B	A	A	B	A	A	B	A	A	A	A	-	B	B	A	A	A	A	A	B	A	B	A	B	A	A	A	A	B	B	B	A
RAC875_c44002_166	6B	8.12445	A	A	B	B	A	A	B	B	B	A	B	B	A	B	A	B	A	A	B	A	A	B	B	A	A	A	B	B	B	A	B	A	A	A	B	A	B	A	B	B	A	A	A	B	B	B	A
BS00029434_51	6B	9.35927	A	A	B	B	A	A	B	B	B	A	B	B	A	B	A	B	A	A	B	A	A	B	B	A	A	A	B	B	B	A	B	A	A	A	B	A	B	A	B	B	A	A	A	B	B	B	A
IAAV5385	6B	9.35927	A	A	B	B	A	A	B	B	B	A	B	B	A	B	A	B	A	A	B	A	A	B	B	A	A	A	B	B	B	A	B	A	A	A	B	A	B	A	B	B	A	A	A	B	B	B	A
BobWhite_c9804_305	6B	13.6644	A	B	B	B	A	A	B	B	B	A	B	B	A	B	A	B	B	B	B	A	A	B	B	A	A	A	B	B	B	A	B	A	A	A	B	A	B	A	B	B	A	A	A	B	B	B	A
CAP11_c7959_386	6B	16.1203	B	B	B	B	A	A	B	B	B	A	B	B	A	B	A	B	B	B	B	A	A	B	B	A	A	A	B	B	B	A	B	A	A	A	B	A	B	A	B	B	A	A	A	B	B	B	A
Kukri_c41439_313	6B	17.3476	B	B	B	B	A	A	B	B	B	A	B	B	A	B	A	B	B	B	B	A	A	B	B	A	A	A	B	B	B	A	B	A	A	A	B	A	B	A	B	B	A	A	A	B	B	B	A
BS00077897_51	6B	18.5748	B	B	B	B	A	A	B	B	B	A	B	B	A	B	A	B	B	A	B	A	A	B	B	A	A	A	B	B	B	A	B	A	A	A	B	A	B	A	B	B	A	A	A	B	B	B	A
wsnp_JD_c2297_3138694	6B	19.1883	B	B	B	B	A	A	B	B	B	A	B	B	A	B	A	B	B	A	B	A	A	B	B	A	A	A	B	B	B	A	B	A	A	A	B	A	B	A	B	B	A	A	A	B	B	B	A
BS00107306_51	6B	21.0525	B	B	B	A	A	B	B	B	B	A	B	B	A	B	A	B	B	A	B	A	A	B	B	A	A	A	B	B	B	A	B	A	A	A	B	A	B	A	B	B	A	A	A	B	B	B	A
Excalibur_rep_c108023_321	6B	27.296	B	A	B	A	A	B	B	B	B	A	B	B	A	B	A	B	B	A	B	A	A	B	B	A	A	A	B	B	B	A	B	A	A	A	B	A	A	A	B	B	A	A	A	B	B	B	A
Kukri_c10377_112	6B	27.9095	B	A	B	A	A	B	B	B	B	A	B	B	A	B	A	B	B	A	B	A	A	B	B	A	A	A	B	B	B	A	B	A	A	A	B	A	A	A	B	B	A	A	A	B	B	B	A
wsnp_Ex_c4815_8597139	6B	30.9808	B	A	B	A	A	B	B	B	B	A	B	B	A	B	A	B	B	A	B	A	A	B	B	A	A	A	B	B	B	A	B	A	A	A	B	A	A	A	B	B	A	A	A	B	B	B	A
GENE-0809_337	6B	30.9808	B	A	-	A	A	B	B	B	B	A	B	B	A	B	A	B	B	A	B	A	A	B	B	A	A	A	B	B	B	A	B	A	A	A	B	A	A	A	B	B	A	A	A	B	B	B	A
BS00067133_51	6B	34.7145	B	A	B	A	B	B	B	B	B	A	B	B	A	B	A	B	B	A	B	A	A	B	B	A	A	A	B	B	B	A	B	A	A	A	B	A	A	A	B	B	B	A	A	B	B	B	A
Excalibur_c36944_509	6B	37.8048	B	A	B	A	B	B	B	B	A	A	B	B	A	B	A	B	B	A	B	A	A	B	B	A	A	A	B	B	B	A	B	A	A	A	B	A	B	A	B	B	B	A	A	B	B	B	A
wsnp_Ex_c14031_21934322	6B	38.4183	B	A	B	A	B	B	B	B	A	A	B	B	A	B	A	B	B	A	B	A	A	B	B	A	A	A	B	B	B	A	B	A	A	A	B	A	B	A	B	B	B	A	A	B	B	B	A
Kukri_rep_c104879_103	6B	41.4897	B	A	B	A	B	B	B	B	A	A	B	B	A	B	A	B	B	A	B	A	A	B	B	B	A	A	B	B	B	A	B	A	A	A	B	A	B	A	B	B	B	A	A	B	B	B	A
Tdurum_contig47020_173	6B	47.6557	B	A	B	A	B	B	B	A	A	A	B	B	A	B	A	B	B	A	B	A	A	B	B	B	A	A	B	A	B	A	A	A	A	A	B	A	B	A	B	B	B	A	A	B	B	B	A
GENE-4011_763	6B	53.1998	B	A	B	A	B	B	B	A	A	A	B	B	A	A	A	B	B	A	B	A	A	B	B	B	B	B	B	A	B	A	A	B	A	A	A	A	B	A	B	B	B	A	A	B	B	B	A
BobWhite_c41574_185	6B	53.8133	B	A	B	A	B	B	B	A	A	A	B	B	A	A	A	B	B	A	B	A	A	B	B	B	B	B	B	A	B	A	A	B	A	A	A	A	B	A	B	B	B	A	A	B	B	B	A
wsnp_Ex_c13352_21044607	6B	54.4269	B	A	B	A	B	B	B	A	A	A	B	B	A	A	A	B	B	A	B	B	A	B	B	B	B	B	B	A	B	A	A	B	A	A	A	A	B	A	B	B	B	A	A	B	B	B	A
BobWhite_c23828_884	6B	55.0404	B	A	B	A	B	B	B	A	A	A	B	B	A	A	A	B	B	A	B	B	A	B	B	B	B	B	B	A	B	A	A	B	A	A	A	A	B	A	B	B	B	A	B	B	B	B	A
BS00068615_51	6B	55.6539	B	A	B	A	B	B	B	A	A	A	B	B	A	A	A	B	B	A	B	B	A	B	B	B	B	B	B	A	B	A	A	B	A	A	A	A	B	A	B	B	B	A	B	B	B	B	A
RAC875_c25556_1250	6B	56.8812	B	A	B	A	B	B	B	A	A	A	B	B	A	A	A	B	B	A	B	B	A	B	B	B	B	B	B	A	B	A	A	B	B	A	A	A	B	A	B	B	B	A	B	B	B	B	A
GENE-4142_601	6B	59.3371	B	A	B	A	B	B	B	A	A	A	B	B	A	A	A	B	B	A	B	B	A	B	A	B	B	B	B	A	B	A	A	B	B	A	A	A	B	A	B	B	B	A	B	B	B	B	A
RAC875_c44846_473	6B	59.9823	B	A	B	A	B	B	B	A	A	A	B	B	A	A	A	B	B	A	B	B	A	B	A	B	B	B	B	A	B	A	A	B	-	A	A	A	B	A	B	B	B	A	B	B	B	B	A
Tdurum_contig58912_605	6B	59.9823	B	A	B	A	B	B	B	A	A	A	B	B	A	A	A	B	B	A	B	B	A	B	A	B	B	B	B	A	B	A	A	B	B	A	A	A	B	A	B	B	B	-	B	B	B	B	A
BS00049843_51	6B	59.9823	B	A	B	A	B	B	B	A	A	A	B	B	A	A	A	B	B	A	B	B	A	B	A	B	B	B	B	A	B	A	A	B	B	A	A	A	B	A	B	B	B	A	B	B	B	B	A
BS00066226_51	6B	61.2171	B	A	B	A	B	B	B	A	A	A	B	B	A	A	A	B	B	A	B	B	A	B	A	B	B	B	B	A	B	A	A	B	B	A	A	A	B	A	B	B	B	A	B	B	B	B	A
CAP12_c1784_424	6B	66.7957	A	A	B	A	B	B	B	A	A	A	B	B	A	A	A	B	B	A	B	A	A	B	B	B	B	B	B	A	B	A	A	B	B	A	A	A	B	A	B	A	B	A	B	B	B	B	A
RAC875_c76124_264	6B	67.4093	A	A	B	A	B	B	B	A	A	A	B	B	A	A	A	B	B	A	B	A	A	B	B	B	B	B	B	A	B	A	A	B	B	A	A	B	B	A	B	A	B	A	B	B	B	B	A
wsnp_JD_c18284_16822042	6B	68.0228	A	A	B	A	B	B	B	A	A	A	B	B	A	A	A	B	B	A	B	A	A	B	B	B	B	B	B	A	B	A	A	B	B	A	A	B	B	A	B	A	B	A	B	B	B	B	A
wsnp_Ra_c2730_5190365	6B	69.25	A	A	B	A	B	B	B	A	A	A	B	B	A	A	A	B	B	A	B	A	A	B	B	B	B	B	B	A	B	A	A	B	B	A	A	B	B	A	B	A	B	A	B	B	B	B	A
Tdurum_contig14559_204	6B	69.8635	A	A	B	A	B	B	B	A	A	A	B	B	A	A	A	B	B	A	B	A	A	B	B	B	B	B	B	A	B	A	A	B	B	A	A	B	B	A	B	A	B	A	B	B	B	B	A
GENE-3171_203	6B	70.4771	A	A	B	A	B	B	B	A	A	A	B	B	A	A	A	B	B	A	B	A	A	B	B	B	B	B	B	A	B	A	A	B	B	A	A	B	B	A	B	A	B	A	B	B	B	B	A
Tdurum_contig11700_1247	6B	71.7043	A	A	B	A	B	B	B	A	A	A	B	B	A	A	A	B	B	A	B	A	A	B	B	B	B	B	B	A	B	A	A	B	B	A	A	B	B	A	B	A	B	A	B	B	B	B	A
BobWhite_c18550_159	6B	72.3178	A	A	B	B	B	B	B	A	A	A	B	B	A	A	A	B	B	A	B	A	A	B	B	B	B	B	B	A	B	A	A	B	B	A	A	B	B	A	B	A	B	A	B	B	B	B	A
BS00073879_51	6B	73.5451	A	A	B	B	B	B	B	A	A	A	B	B	A	A	A	B	B	A	B	A	A	B	B	B	B	B	B	A	B	A	A	B	B	A	A	B	B	A	B	A	B	A	B	B	B	B	A
Ra_c8677_465	6B	75.3864	A	A	B	B	B	B	B	A	A	A	B	B	A	A	A	B	B	A	B	A	A	B	B	B	B	B	B	A	B	B	A	B	A	A	A	B	B	A	B	A	B	A	B	B	B	B	A
IACX9279	6B	76.0037	A	A	B	B	B	B	B	A	A	A	B	B	A	A	A	B	B	A	B	A	A	B	B	B	B	B	B	A	B	B	A	B	A	A	A	B	B	A	B	A	B	A	B	B	B	B	A
BobWhite_c10140_297	6B	76.0037	A	A	B	B	B	B	B	A	A	A	B	B	A	A	A	B	B	A	B	A	A	B	B	B	B	B	B	A	B	B	A	B	A	A	A	B	B	A	B	A	B	A	B	B	B	B	A
BobWhite_c10852_309	6B	76.621	A	A	B	B	B	B	B	A	A	A	B	B	A	A	A	B	B	A	B	A	A	B	B	B	B	B	B	A	B	B	A	B	A	A	A	B	B	A	B	A	B	A	B	B	B	B	A
RAC875_c26487_118	6B	77.8635	A	A	B	B	B	B	B	A	A	A	B	B	A	A	A	B	B	A	B	A	A	B	B	B	B	B	B	A	B	B	A	B	A	A	A	B	B	A	B	A	B	A	B	B	B	A	A
wsnp_Ku_c4834_8676678	6B	79.7162	A	A	B	B	B	B	B	A	A	A	B	B	A	A	A	B	B	A	B	A	A	B	B	B	B	B	B	A	B	A	A	B	A	A	A	B	B	A	B	A	B	A	B	B	B	A	A
Tdurum_contig55473_437	6B	80.3298	A	A	B	B	B	B	B	A	A	A	B	B	A	A	A	B	B	A	B	A	A	B	B	B	B	B	B	A	B	A	A	B	A	A	A	B	B	A	B	A	B	A	B	B	B	A	A
RAC875_c47138_124	6B	80.9509	A	A	-	B	B	B	B	A	A	A	B	B	A	A	A	B	B	A	B	A	A	B	B	B	B	B	B	A	B	A	A	B	A	A	A	B	B	A	B	A	B	A	B	B	B	B	A
GENE-4204_311	6B	82.1934	A	A	B	B	B	B	B	A	A	A	B	B	A	A	A	B	B	A	B	A	A	B	B	B	B	B	B	A	B	A	A	B	A	A	A	B	B	A	B	A	B	A	B	B	B	B	A
wsnp_CAP11_c1432_806102	6B	83.4206	A	A	B	B	B	B	B	A	A	A	B	B	A	A	B	B	B	A	B	A	A	B	B	B	B	B	B	A	B	A	B	B	A	A	A	B	B	A	B	A	B	A	B	B	B	B	A
BobWhite_c28409_462	6B	84.6555	A	A	B	B	B	B	B	A	A	A	B	B	A	A	B	B	B	A	B	A	A	B	B	B	B	B	B	A	B	A	B	B	A	A	A	B	B	A	B	A	B	A	B	B	B	B	A
GENE-3980_654	6B	85.2728	A	A	B	B	B	B	B	A	A	A	B	B	A	A	B	B	B	A	B	B	A	B	B	B	B	B	B	A	B	A	B	B	A	A	A	B	B	A	B	A	B	A	B	B	B	B	A
RAC875_c13216_111	6B	88.3441	A	A	B	B	B	B	B	A	A	A	B	B	A	A	B	B	B	B	B	B	A	B	B	B	A	B	B	A	B	A	B	B	A	A	A	B	B	A	B	B	B	A	B	B	B	B	A
Tdurum_contig76997_664	6B	88.9614	A	A	B	B	B	B	B	A	A	A	B	B	A	A	B	B	B	B	B	B	A	B	B	B	A	B	B	A	B	A	B	B	A	A	A	B	B	A	B	B	B	A	B	B	B	B	A
wsnp_RFL_Contig2747_2479869	6B	90.1962	A	A	B	B	B	B	B	A	A	A	B	B	A	A	B	B	B	B	B	B	A	B	B	B	A	B	B	A	B	A	B	B	A	A	A	B	B	A	B	B	B	A	B	B	B	A	A
Kukri_c78348_266	6B	91.4311	A	A	B	B	B	B	B	A	A	A	B	B	A	A	B	B	B	B	B	B	A	B	B	B	A	B	B	A	B	A	B	B	A	A	A	B	B	A	A	B	B	A	B	-	B	A	A
CAP12_c475_166	6B	93.9022	A	A	B	B	B	B	A	A	A	A	B	B	A	A	B	B	B	B	B	B	A	B	B	B	A	B	B	A	B	A	B	B	A	A	A	B	B	A	A	B	B	A	B	B	B	A	A
BS00109999_51	6B	116.863	A	A	A	B	B	A	A	B	A	A	B	B	B	A	B	B	B	B	B	B	B	A	A	A	A	B	A	A	B	A	B	B	A	A	A	B	A	A	A	B	A	A	A	B	B	A	A
RAC875_c16569_2363	6B	117.477	A	A	A	B	B	A	A	B	A	A	B	B	B	A	B	B	B	B	B	B	B	A	A	A	A	B	A	A	B	A	B	B	A	A	A	B	A	A	A	B	A	A	A	B	B	A	A
Excalibur_c38762_89	6B	118.09	A	A	A	B	B	A	A	B	A	A	B	B	B	A	B	B	B	B	B	B	B	A	A	A	A	B	A	A	B	A	B	B	A	A	A	B	A	A	A	B	A	A	A	B	B	A	A
wsnp_Ex_c34123_42489621	6B	119.932	A	A	A	B	B	A	A	B	A	A	B	B	B	A	B	B	B	B	B	B	B	A	A	A	A	B	A	A	B	A	B	A	A	A	A	B	A	A	A	B	A	A	A	B	B	A	A
BobWhite_c3514_717	6B	124.855	A	A	A	B	B	A	A	B	A	A	A	B	B	A	B	B	B	B	B	B	B	A	A	A	A	B	A	A	B	A	B	A	A	A	A	B	A	A	A	B	A	A	A	B	A	B	A
Kukri_c16404_100	6B	127.311	A	A	A	B	B	A	A	B	A	A	A	B	B	A	B	B	B	B	B	B	B	A	A	A	A	B	A	A	B	A	B	B	B	A	A	B	A	A	A	B	A	A	A	B	A	B	A
BS00011202_51	6B	127.925	A	A	A	B	B	A	A	B	A	A	A	B	B	A	B	B	B	B	B	B	B	A	A	A	A	B	A	A	B	A	B	B	B	A	A	B	A	A	A	B	A	A	A	B	A	B	A
RFL_Contig2206_1694	6B	128.538	A	A	A	B	B	A	A	B	A	A	A	B	B	A	B	B	B	B	B	B	B	A	A	A	A	B	A	A	B	A	B	B	B	A	A	B	A	A	A	B	A	A	A	B	A	B	A
BobWhite_c6220_101	6B	131.61	A	A	A	B	B	A	A	B	A	A	A	B	B	A	B	B	B	B	B	B	B	A	A	A	A	B	A	A	B	A	B	B	B	A	B	B	A	A	A	A	A	A	B	B	A	B	A
RFL_Contig196_518	6B	132.837	A	A	A	B	B	A	A	B	A	A	A	B	B	A	B	B	B	B	B	B	B	A	A	A	A	B	A	A	B	A	B	B	B	A	B	B	A	A	A	A	A	A	B	B	A	B	A
wsnp_Ex_c17379_26073344	6B	134.072	A	A	A	B	B	A	A	B	A	A	A	B	B	A	B	B	B	B	B	B	B	A	A	A	A	B	A	A	B	A	B	B	B	A	B	B	A	A	A	A	A	A	B	B	A	B	A
Excalibur_c13206_108	6B	139.65	A	A	A	B	B	A	A	B	A	A	A	B	B	A	B	B	B	B	B	B	A	A	A	A	B	A	A	A	B	A	B	B	B	A	B	B	A	A	A	A	A	A	B	B	A	B	A
Tdurum_contig42418_1376	6B	140.878	A	A	A	B	B	A	A	B	A	A	A	B	B	A	B	B	B	B	B	B	A	A	A	A	B	A	A	A	B	A	B	B	B	A	B	B	A	A	A	A	A	A	B	B	A	B	A
BobWhite_c27559_270	6B	141.491	A	A	A	B	B	A	A	B	A	A	A	B	B	A	B	B	B	B	B	B	A	A	A	A	B	A	A	A	B	A	B	B	B	A	B	B	A	A	A	A	A	A	B	B	A	B	A
Jagger_c1231_85	6B	143.978	A	A	-	B	B	A	A	B	A	A	A	B	B	A	B	B	B	B	B	B	A	A	A	A	B	A	A	A	B	A	B	B	B	A	B	B	A	A	A	A	A	A	B	B	A	B	A
tplb0046e21_221	6B	145.22	A	A	A	B	B	A	A	B	A	A	A	B	B	A	B	B	B	B	B	B	A	A	A	A	B	A	A	A	B	A	B	B	B	A	B	B	A	A	A	A	A	A	B	B	A	B	A
Tdurum_contig42927_1141	6B	146.455	A	A	-	B	B	A	A	B	A	A	A	B	B	A	B	B	B	B	B	B	A	A	A	A	B	A	A	A	A	A	B	B	B	A	B	B	A	A	A	A	A	A	B	B	A	B	A
RAC875_c5413_1266	6B	147.072	A	A	A	B	B	A	A	B	A	A	A	B	B	A	B	B	B	B	B	B	A	A	A	A	B	A	A	A	A	A	B	B	B	A	B	B	A	A	A	A	A	A	B	B	A	B	A
BS00074289_51	6B	154.488	A	A	A	B	B	A	A	B	A	A	A	A	B	A	B	B	B	B	A	B	A	A	A	A	B	A	A	B	A	A	B	A	B	A	B	B	A	A	A	A	A	B	B	B	B	A	A
BobWhite_c43263_180	6B	155.105	A	A	A	B	B	A	A	B	A	A	A	A	B	A	B	B	B	B	A	B	A	A	A	A	B	A	A	B	A	A	B	A	-	A	B	B	A	A	A	A	A	B	A	B	B	A	A
RAC875_c101541_165	6B	155.768	A	A	-	B	B	A	A	B	A	-	A	A	B	A	B	B	B	B	A	B	A	A	A	A	B	A	A	B	A	A	B	A	B	A	B	B	A	A	A	A	A	B	A	B	-	A	A
IAAV6834	6D.1	0	A	A	B	A	B	B	A	A	B	B	A	B	A	A	A	A	B	A	B	B	B	B	B	B	B	A	A	A	B	B	B	B	B	A	A	A	B	B	A	B	B	A	B	B	A	A	A
RAC875_c8283_183	6D.1	3.73363	A	A	B	A	B	B	A	A	B	B	A	B	A	A	A	A	B	A	B	B	B	B	B	B	B	A	B	A	B	B	B	B	A	A	A	B	B	B	A	B	B	A	B	B	A	A	A
RAC875_c25839_225	6D.1	4.96087	A	A	B	A	B	B	A	A	A	B	A	B	A	A	A	A	B	A	B	B	B	B	B	B	B	A	B	A	B	B	B	B	A	A	A	B	B	B	A	B	B	A	B	B	A	A	A
D_GB5Y7FA02G6KBX_382	6D.1	8.64853	A	A	B	A	B	B	A	A	A	B	A	B	A	A	A	A	B	A	B	B	B	B	B	B	B	B	B	A	B	B	B	B	A	A	A	B	B	B	A	A	B	A	B	B	A	A	A
wsnp_Ra_c27787_37299352	6D.1	12.3362	A	A	B	A	B	B	A	A	A	B	A	B	A	A	A	A	B	A	B	B	B	B	B	B	B	B	B	A	B	B	B	B	A	A	A	B	B	B	A	A	B	A	B	B	A	A	A
wsnp_Ex_c4894_8723248	6D.1	18.824	A	A	B	-	-	B	A	A	A	B	A	B	B	A	A	-	B	A	B	B	B	B	B	B	B	B	B	B	B	B	B	B	A	A	A	B	B	B	A	A	B	-	B	B	A	A	B
CAP11_rep_c6864_291	6D.1	24.6949	A	A	B	A	B	B	A	A	A	B	A	B	B	A	A	B	B	A	B	B	B	B	B	B	B	B	B	B	B	B	B	B	A	A	A	B	B	B	A	A	B	A	B	B	A	A	B
TA001421-0474	6D.2	0	B	B	B	A	A	B	A	A	A	B	A	B	B	B	A	B	A	B	B	A	B	B	B	A	B	A	A	B	B	A	A	A	B	A	B	B	B	B	A	A	B	A	B	A	A	A	B
wsnp_Ex_c25390_34654575	6D.2	1.22724	B	B	B	A	A	B	A	A	A	B	A	B	B	B	A	A	A	B	B	A	B	B	B	A	B	A	A	B	B	A	A	A	B	A	B	B	B	B	A	A	B	A	A	A	A	A	B
Excalibur_c83056_83	6D.2	2.45448	B	B	B	A	A	B	B	A	A	B	A	B	B	B	A	A	A	B	B	A	B	B	B	A	B	A	A	B	B	A	A	A	B	A	B	B	B	B	A	A	B	A	A	A	A	A	B
wsnp_JD_rep_c50999_34772439	6D.2	3.68172	B	B	B	A	A	B	B	A	A	B	A	B	B	B	A	A	A	B	B	A	B	B	B	A	B	A	A	B	B	A	A	A	B	B	B	B	B	B	A	A	B	A	A	A	A	A	B
wsnp_Ex_c13188_20825019	6D.2	7.98681	B	B	B	A	A	B	B	A	A	B	A	B	B	B	A	A	A	B	B	A	B	B	B	A	B	A	A	B	B	A	A	A	B	B	B	B	B	A	A	A	B	A	A	A	A	A	B
Kukri_rep_c69637_318	6D.2	9.21405	B	B	B	A	A	B	B	A	A	B	A	B	B	B	A	A	A	B	B	A	B	B	B	A	B	A	A	B	B	A	A	A	B	B	B	B	B	A	A	A	B	A	A	A	A	A	B
Excalibur_rep_c113131_624	6D.2	9.82757	B	B	B	A	A	B	B	A	A	B	A	B	B	B	A	A	A	B	B	A	B	B	B	A	B	A	A	B	B	A	A	A	B	B	B	B	B	A	A	A	B	A	A	A	A	A	B
Excalibur_c12835_2524	6D.2	10.4449	A	B	B	A	A	B	B	A	A	B	A	B	B	B	A	A	A	B	B	A	B	B	B	A	B	A	A	B	B	A	A	A	B	B	B	B	B	A	A	A	B	A	A	A	A	A	B
BS00087334_51	6D.2	10.4449	A	B	B	A	A	B	B	A	A	B	A	B	B	B	A	A	A	B	B	A	B	B	B	A	B	A	A	B	B	A	A	A	B	B	B	B	B	A	A	A	B	A	A	A	A	A	B
BS00022787_51	6D.2	11.6721	A	B	B	A	A	B	B	A	A	B	A	B	B	B	A	A	A	B	B	A	B	B	B	A	B	A	A	B	B	A	A	A	B	B	B	B	B	A	A	A	B	A	A	A	A	A	B
RAC875_c57219_632	6D.2	14.7435	A	B	B	A	A	B	B	A	A	B	A	B	B	B	A	A	A	B	B	A	B	B	B	A	A	A	A	B	B	A	A	A	B	B	B	B	B	A	A	A	B	A	A	A	A	B	B
Excalibur_c3076_1127	6D.2	15.9783	A	B	B	A	A	B	B	A	A	B	A	B	B	B	A	A	A	B	B	A	B	B	B	A	A	A	A	B	B	A	A	B	B	B	B	B	B	A	A	A	B	A	A	A	A	B	B
D_contig52032_182	7A	0	B	A	A	A	B	B	B	A	A	A	B	B	A	B	A	A	B	A	B	B	A	A	A	A	A	A	A	A	B	A	A	-	A	A	B	A	A	B	A	B	B	A	A	A	A	B	A
BS00063002_51	7A	1.24249	B	A	A	A	B	B	B	A	A	A	B	B	A	B	A	A	B	A	B	B	A	A	A	A	A	A	A	A	B	A	A	A	A	A	B	A	A	B	A	B	B	A	A	A	B	B	A
GENE-4335_35	7A	1.85981	B	A	A	A	B	B	B	B	A	A	B	B	A	B	A	A	B	A	B	B	A	A	A	A	A	A	A	A	B	A	A	A	A	A	B	A	A	B	A	B	B	A	A	A	B	B	A
Excalibur_c20311_388	7A	1.85981	B	A	A	A	B	B	B	B	A	A	B	B	A	B	A	A	B	A	B	B	A	A	A	A	A	A	A	A	B	A	A	A	A	A	B	A	A	B	A	B	B	A	A	A	B	B	A
Excalibur_c1952_175	7A	3.09463	B	A	A	A	B	B	B	A	A	A	B	B	A	B	A	A	B	A	B	B	A	A	A	A	A	A	A	A	B	A	A	A	A	A	B	A	A	B	A	B	B	A	A	A	B	B	A
RAC875_c66882_301	7A	5.55059	B	A	A	A	B	B	B	A	A	A	B	B	A	B	A	A	B	A	B	B	A	A	A	A	A	A	A	A	B	A	A	A	A	A	B	A	A	B	A	B	B	A	A	A	A	B	A
Tdurum_contig15260_650	7A	6.77783	B	A	A	A	B	B	B	A	A	A	B	B	A	A	A	A	B	A	B	B	A	A	A	A	A	A	A	A	B	A	A	A	A	A	B	A	A	B	A	B	B	B	A	A	A	B	A
wsnp_Ku_c792_1636348	7A	8.00507	B	A	A	A	B	B	B	A	A	A	B	B	A	A	A	A	B	A	B	B	A	A	A	A	A	A	A	A	B	A	A	A	A	A	B	A	A	B	A	B	B	B	A	A	A	B	A
BS00068864_51	7A	12.9289	B	A	A	A	B	B	B	A	A	A	B	B	A	A	A	A	B	B	B	B	A	A	A	A	A	A	A	A	B	A	A	A	B	A	B	A	A	B	A	B	B	B	A	A	A	B	A
RAC875_rep_c106976_263	7A	12.9289	B	A	A	A	B	B	B	A	A	A	B	B	A	A	A	A	B	B	B	B	A	A	A	A	A	A	A	A	B	A	A	A	B	A	B	A	A	B	A	B	B	B	A	-	A	B	A
RAC875_c6736_336	7A	14.187	B	A	A	A	B	B	B	A	A	A	B	B	A	A	A	A	A	B	B	B	A	A	A	A	A	A	A	A	B	A	A	A	B	A	B	A	A	B	A	B	B	B	A	A	A	B	B
BobWhite_c33300_159	7A	15.4143	B	A	A	A	B	B	B	A	A	A	B	B	B	A	A	A	A	B	B	B	A	A	A	A	A	A	A	A	B	A	A	A	B	A	B	A	A	B	A	B	B	B	A	A	A	B	B
Kukri_c81845_114	7A	17.267	B	B	A	A	B	B	B	A	A	A	B	B	B	A	A	A	A	B	B	A	A	A	A	A	A	A	A	A	B	A	A	A	B	A	B	A	A	B	A	B	B	B	A	-	A	B	B
BS00099611_51	7A	17.8843	B	B	A	A	B	B	B	A	A	A	B	B	B	A	A	A	A	B	B	A	A	A	A	A	A	A	A	A	B	A	A	A	B	A	B	A	A	B	A	B	B	B	A	A	A	B	B
Excalibur_c74403_580	7A	18.5054	B	B	A	A	B	B	B	A	A	A	B	B	B	A	A	A	A	B	B	A	A	A	A	A	A	A	A	A	B	A	A	A	B	A	B	A	A	B	A	B	B	B	A	A	A	B	B
BS00022880_51	7A	18.5054	B	B	A	A	B	B	B	A	A	A	B	B	B	A	A	A	A	B	B	A	A	A	A	A	A	A	A	A	B	A	A	A	B	A	B	A	A	B	A	B	B	B	A	A	A	B	B
BS00047220_51	7A	19.1344	B	B	A	A	B	B	B	A	A	A	B	B	B	A	A	A	A	B	B	A	A	A	A	A	A	A	A	A	B	A	A	A	B	A	B	A	A	B	A	A	B	B	A	-	A	B	B
RAC875_c14501_102	7A	22.9152	B	B	A	A	B	B	B	A	A	A	B	B	B	A	A	A	B	B	B	A	A	A	A	A	A	A	B	A	B	A	A	A	B	A	B	A	A	B	A	A	B	B	A	A	A	B	B
BS00080831_51	7A	23.5287	B	B	A	A	B	B	B	A	A	A	B	B	B	A	A	A	B	B	B	A	A	A	A	B	A	A	B	A	B	A	A	A	B	A	B	A	A	B	A	A	B	B	A	A	A	B	B
Excalibur_c16933_788	7A	25.9847	B	B	A	A	B	B	B	A	A	A	B	B	B	A	A	A	B	B	B	A	A	A	A	B	A	B	B	A	B	A	A	A	B	A	B	A	A	B	A	A	B	B	A	A	A	B	B
Excalibur_c25335_306	7A	28.4406	B	B	A	A	B	B	B	A	A	A	B	B	B	A	A	A	B	B	B	A	A	A	A	B	A	B	B	A	B	A	A	A	B	A	B	A	A	B	A	A	B	B	B	A	A	B	B
wsnp_Ku_c4615_8326355	7A	29.0541	B	B	A	A	B	B	B	A	A	A	B	B	B	A	A	A	B	B	B	A	A	A	A	B	A	B	B	A	B	A	A	A	B	A	B	B	A	B	A	A	B	B	B	A	A	B	B
BS00106739_51	7A	32.7418	B	B	A	A	B	B	B	A	A	A	B	B	B	A	A	A	B	B	B	A	A	A	A	B	A	B	B	A	B	A	A	A	B	A	B	B	A	B	A	A	B	B	B	A	B	B	B
Kukri_c12461_2357	7A	36.4295	B	A	A	A	B	B	B	A	A	A	B	A	B	A	A	A	B	B	A	A	A	A	A	B	A	B	B	A	B	A	A	A	B	A	B	B	A	B	A	A	B	B	B	B	B	B	B
BS00065020_51	7A	41.3533	B	A	A	A	B	B	A	A	A	A	B	A	B	A	B	A	B	B	A	A	A	A	A	B	A	B	B	A	B	A	A	A	A	A	B	B	A	B	A	A	B	B	B	B	B	B	B
Excalibur_rep_c68955_286	7A	43.206	B	A	B	A	B	B	A	A	A	A	B	A	B	A	B	A	B	B	A	A	A	A	A	B	A	B	B	A	B	A	A	A	A	A	B	B	A	B	A	A	B	B	B	-	B	B	B
Tdurum_contig82438_136	7A	63.3679	B	A	B	A	B	B	A	A	B	A	A	A	A	B	B	A	B	B	A	A	A	B	A	B	A	B	A	A	B	A	A	A	A	B	B	B	B	B	A	A	B	B	A	B	B	B	B
IACX17522	7A	63.9814	B	A	B	A	B	B	A	A	B	A	A	A	A	B	B	A	B	B	A	A	A	B	A	B	A	B	A	A	B	A	A	A	A	B	B	B	B	B	A	A	B	B	A	B	B	B	B
GENE-1795_81	7A	65.2086	B	A	B	A	B	B	A	A	B	A	A	A	A	B	B	A	B	B	A	A	A	B	A	B	A	B	A	A	B	A	A	A	A	B	B	B	B	B	A	A	B	B	A	B	B	B	B
wsnp_BF473884A_Ta_1_1	7A	75.7934	A	A	B	A	B	B	A	A	B	A	A	A	A	B	B	B	B	B	A	A	A	B	A	B	A	A	A	A	B	B	A	A	A	B	B	B	B	A	A	A	B	B	A	B	B	B	B
BS00023225_51	7A	77.0207	A	A	B	A	B	B	A	A	B	A	A	A	A	B	B	B	B	B	A	A	A	B	A	B	A	A	A	A	B	B	A	A	A	B	B	B	B	A	A	A	B	B	A	B	B	B	B
Excalibur_c1402_210	7A	78.2479	A	A	B	A	B	B	A	A	B	A	A	A	A	B	B	B	B	B	A	A	A	B	A	B	A	A	A	A	B	B	A	A	A	B	B	B	B	A	A	A	B	B	A	B	B	B	B
Excalibur_c13337_219	7A	81.9356	A	A	B	A	B	B	A	A	B	A	A	A	A	B	B	B	B	B	A	A	B	B	A	B	A	A	A	A	B	B	A	A	A	B	B	B	B	A	A	A	B	B	A	B	B	B	B
BS00063267_51	7A	82.5529	A	A	B	A	B	B	A	A	B	A	A	A	A	B	B	B	B	B	A	A	B	B	A	B	A	A	A	A	B	B	A	A	A	B	B	B	B	A	A	A	B	B	A	B	B	B	B
IAAV1971	7A	83.7877	A	A	B	A	B	B	A	A	B	A	A	A	A	B	B	B	B	B	A	A	B	B	A	B	A	A	A	A	B	B	A	A	A	B	B	B	B	A	A	A	B	B	A	B	B	B	B
IACX9283	7A	85.0225	A	A	B	A	B	B	A	A	B	A	A	A	A	B	B	B	B	B	A	B	B	B	A	B	A	A	A	A	B	B	A	A	A	B	B	B	B	A	A	A	B	B	A	B	B	B	B
IACX8453	7A	86.2573	A	B	B	A	B	B	A	A	B	A	A	A	A	B	B	B	B	B	A	B	B	B	A	B	A	A	A	A	B	B	A	A	A	B	B	B	B	A	A	A	B	B	A	B	B	B	B
GENE-5000_606	7A	89.3669	A	B	B	A	B	B	A	A	B	A	A	A	A	B	B	B	B	B	A	B	B	B	A	B	A	B	A	A	B	B	A	A	A	B	B	A	B	A	A	A	B	-	A	B	B	B	B
RFL_Contig3425_378	7A	92.4765	A	B	B	A	A	B	A	A	B	A	A	A	A	B	B	B	B	B	A	B	B	B	A	B	A	B	A	A	B	B	A	A	A	B	B	A	B	A	A	A	B	B	A	B	B	B	B
CAP8_c702_377	7A	94.3178	A	B	B	A	A	B	A	A	B	A	A	A	A	B	B	B	B	B	A	B	B	B	A	B	A	B	A	A	B	B	A	A	A	B	B	A	B	A	A	A	B	B	A	B	B	B	B
wsnp_Ku_c6065_10682531	7A	94.9314	A	B	B	A	A	B	A	A	B	A	A	A	A	B	B	B	B	B	A	B	B	B	A	B	A	B	A	A	B	B	A	A	A	B	B	A	B	A	A	A	A	B	A	B	B	B	B
BS00047690_51	7A	97.3873	A	B	B	A	A	B	A	A	B	A	A	A	A	B	B	B	B	B	A	B	B	B	A	B	A	B	A	A	B	B	A	A	A	A	B	A	B	A	A	A	A	B	A	B	B	B	B
Kukri_s118416_65	7A	99.8433	A	B	B	A	A	B	A	A	B	A	A	A	A	B	B	B	B	B	A	B	B	B	A	B	A	B	A	A	B	B	A	A	A	A	B	A	B	A	A	A	A	B	A	B	B	B	B
GENE-4419_58	7A	100.461	A	B	B	A	A	B	A	A	B	A	A	A	A	B	B	B	B	B	A	B	B	B	A	B	A	B	A	A	B	B	A	A	A	A	B	A	B	A	A	A	A	B	A	B	B	B	B
RAC875_rep_c97817_197	7A	100.461	A	B	B	A	A	B	A	A	B	A	A	A	A	B	B	B	B	B	A	B	B	B	A	B	A	B	A	A	B	B	A	A	A	A	B	A	B	A	A	A	A	B	A	B	B	B	B
BobWhite_c14471_411	7A	101.078	A	B	B	A	A	B	A	A	B	A	A	A	A	B	B	B	B	B	A	B	B	B	A	B	A	B	A	A	B	B	A	A	A	A	B	A	B	A	A	A	A	B	A	B	B	B	B
wsnp_CAP11_c383_294401	7A	101.691	A	B	B	A	A	B	A	A	B	A	A	A	A	B	B	B	B	B	A	B	B	B	A	B	A	B	A	A	B	B	A	A	A	A	B	A	B	A	A	A	A	B	A	B	B	B	B
BS00099881_51	7A	102.313	A	B	B	A	A	B	A	A	B	A	A	A	A	B	B	B	B	B	A	B	B	B	A	B	A	B	A	A	B	B	A	A	A	A	B	A	B	A	A	A	A	-	A	B	B	B	B
CAP7_c3756_190	7A	102.313	A	B	B	A	A	B	A	A	B	A	A	A	A	B	B	B	B	B	A	B	B	B	A	B	A	B	A	A	B	B	A	A	A	A	B	A	B	A	A	A	A	B	A	B	B	B	B
wsnp_Ex_c42836_49314564	7A	103.54	A	B	B	A	A	B	A	A	B	A	A	A	A	B	B	B	B	B	A	B	B	B	A	B	A	B	A	A	B	B	A	A	A	A	B	A	B	A	A	A	A	B	A	A	B	B	B
BobWhite_c66165_77	7A	104.153	A	B	B	A	A	B	A	A	B	A	A	A	A	B	B	B	B	B	A	B	B	B	A	B	A	B	A	A	B	B	A	A	A	A	B	A	B	A	A	A	A	B	A	A	B	B	B
wsnp_Ra_c20189_29442564	7A	105.381	A	B	B	A	A	B	A	A	B	A	A	A	A	B	B	B	B	B	A	B	B	B	A	B	A	B	A	A	B	B	A	A	A	A	B	A	B	A	A	A	A	B	A	A	B	B	B
BS00024619_51	7A	105.994	A	B	B	A	A	B	A	A	B	A	A	A	A	B	B	B	B	B	A	B	B	B	A	B	A	B	A	A	B	B	A	A	A	A	B	A	B	A	A	A	A	B	A	A	B	B	B
BS00035807_51	7A	106.608	A	B	B	A	A	B	A	A	B	A	A	A	A	B	B	B	B	B	A	B	B	B	A	B	A	B	A	A	B	B	A	A	A	A	B	A	B	A	A	A	A	B	A	A	B	B	B
Kukri_c16922_106	7A	107.221	A	B	B	A	A	B	A	A	B	A	A	A	A	B	B	B	B	B	A	B	B	B	A	B	A	B	A	A	B	B	A	A	A	A	B	A	B	A	A	A	A	B	A	A	B	B	B
BS00078324_51	7A	107.839	A	B	B	A	A	B	A	A	B	A	A	A	A	B	B	B	B	B	A	B	B	B	A	B	A	B	A	A	B	B	A	A	A	A	B	A	B	A	A	A	A	B	A	A	B	B	B
wsnp_CAP11_c827_513472	7A	108.456	A	B	B	A	A	B	A	A	B	A	A	A	A	B	B	B	B	B	A	B	B	B	A	B	A	B	A	A	B	B	A	A	A	A	B	A	B	A	A	A	A	B	A	A	A	B	B
TA016532-0794	7A	109.073	A	B	B	A	A	B	A	A	B	A	A	A	A	B	B	B	A	B	A	B	B	B	A	B	A	B	A	A	B	B	A	A	A	A	B	A	B	A	A	A	A	B	A	A	A	B	B
BS00093156_51	7A	109.69	A	B	B	A	A	B	A	A	B	A	A	A	A	B	B	B	A	B	A	B	B	B	A	B	A	B	A	A	B	B	A	A	A	A	B	A	B	A	A	A	A	B	A	B	A	B	B
wsnp_Ex_c12102_19361467	7A	110.918	A	B	B	A	A	B	A	A	B	A	A	A	A	B	B	B	A	B	A	B	B	B	A	B	A	B	A	A	B	B	A	A	A	A	B	A	B	B	A	A	A	B	A	B	A	B	B
BS00063458_51	7A	110.918	A	B	B	A	A	B	A	A	B	A	A	A	A	B	B	B	A	B	A	B	B	B	A	B	A	B	A	A	B	B	A	A	A	A	B	A	B	B	A	A	A	B	A	B	A	B	B
BS00042116_51	7A	111.535	A	B	B	A	A	B	A	A	B	A	A	A	A	B	B	B	A	B	A	B	B	B	A	B	A	B	A	A	B	B	A	B	A	A	B	A	B	B	A	A	A	B	A	B	A	B	B
BS00022202_51	7A	112.149	A	B	B	A	A	B	A	A	B	A	A	A	A	B	B	B	A	B	A	B	B	B	A	B	A	B	A	A	B	B	A	B	A	A	B	A	B	B	A	A	A	B	A	B	A	B	B
BS00034085_51	7A	112.762	A	B	B	A	A	B	A	A	B	A	A	A	A	B	B	B	A	B	A	B	B	B	A	B	A	B	A	A	B	B	A	B	A	A	B	A	B	B	A	A	A	B	A	B	A	B	B
TA006231-0789	7A	113.376	A	B	B	A	A	B	A	A	B	A	A	A	A	B	B	B	A	B	A	B	B	B	A	B	A	B	A	A	B	B	A	B	A	A	B	A	B	B	A	A	A	B	A	B	A	B	B
RAC875_c35723_106	7A	114.603	A	B	B	A	A	B	A	A	B	A	A	A	A	B	B	B	A	B	A	B	B	B	A	B	A	B	A	A	B	B	A	B	A	A	B	A	B	B	A	A	A	B	A	B	A	B	B
BS00068562_51	7A	116.456	A	B	B	A	A	B	A	A	B	A	A	A	A	B	B	B	A	B	A	B	B	B	A	B	A	B	A	A	B	B	A	B	A	A	B	A	B	B	A	A	A	B	A	B	A	B	B
RAC875_c41659_794	7A	119.546	A	B	B	A	A	B	A	A	B	A	A	A	A	B	B	B	B	B	A	B	B	B	A	A	A	B	A	A	B	B	A	B	A	A	B	A	B	B	A	A	A	B	A	B	A	B	B
IACX2471	7A	120.82	A	B	B	A	A	B	A	A	B	A	A	A	A	B	B	B	B	B	A	B	B	A	-	A	A	B	A	A	B	B	A	B	A	A	B	A	B	B	A	A	A	B	A	B	A	B	B
Kukri_c57086_133	7A	122.094	A	B	B	A	B	B	A	A	B	A	A	A	A	B	B	B	B	B	A	B	B	A	A	A	A	B	A	A	B	B	A	B	A	A	B	A	B	B	A	A	A	B	A	B	A	B	B
BS00022169_51	7A	153.167	B	B	B	A	B	B	A	B	A	B	B	A	A	A	B	B	B	A	A	A	A	A	A	A	A	B	A	A	A	B	B	B	B	A	A	A	A	B	B	B	A	B	A	B	B	A	B
RAC875_c10364_727	7A	153.781	B	B	B	A	B	B	A	B	A	B	B	A	A	A	B	B	B	A	A	A	A	A	A	A	A	B	A	A	A	B	B	B	B	A	A	A	A	B	B	B	A	B	A	B	B	A	B
wsnp_Ex_c22547_31738007	7A	154.395	B	B	B	A	B	B	A	B	A	B	B	A	A	A	B	B	B	A	A	A	A	A	A	A	A	B	A	A	A	B	B	B	B	A	A	A	A	B	B	B	A	B	A	B	B	A	B
Excalibur_c8066_791	7A	170.242	B	B	A	A	B	B	A	B	A	A	B	B	A	A	B	A	B	A	B	A	A	A	A	A	A	B	A	A	A	B	B	B	B	A	A	B	B	B	B	B	B	B	A	B	B	A	B
wsnp_Ex_c9476_15710162	7A	170.856	B	B	A	A	B	B	A	B	A	A	B	B	A	A	B	A	B	A	B	A	A	A	A	A	A	B	A	A	A	B	B	B	B	A	A	B	B	B	B	B	B	B	A	B	B	A	B
GENE_T2	7B	0	B	B	A	A	B	A	B	A	A	A	B	A	B	A	A	B	-	A	A	B	B	-	B	A	A	A	B	A	A	A	B	B	A	A	B	A	A	A	B	B	A	B	B	B	B	A	B
Excalibur_c3489_182	7B	0	B	B	A	A	B	A	B	A	A	A	B	A	B	A	A	B	B	A	A	B	B	B	B	A	A	A	B	A	A	A	B	B	A	A	B	A	A	A	B	B	A	B	B	B	B	A	B
BS00022562_51	7B	0	B	B	A	A	B	A	B	A	A	A	B	A	-	A	A	B	B	A	A	B	B	B	B	A	A	A	B	A	A	A	B	B	A	A	B	A	A	A	B	B	A	B	B	B	B	A	B
Kukri_rep_c71778_644	7B	0	B	B	A	A	B	A	B	A	A	A	B	A	B	A	A	B	B	A	A	B	B	B	B	A	A	A	B	A	A	A	B	B	A	A	B	A	A	A	B	B	A	B	B	B	B	A	B
Tdurum_contig5352_556	7B	8.04415	B	B	A	A	B	A	B	A	A	A	B	A	B	A	A	B	B	A	A	B	A	B	B	B	A	A	B	B	A	A	B	B	A	A	B	A	A	A	B	B	A	B	B	B	B	A	B
wsnp_CAP8_c334_304253	7B	11.7547	B	B	B	A	B	A	B	A	A	A	B	A	B	A	A	B	B	A	A	B	A	B	B	B	A	A	B	B	A	A	B	B	A	A	B	A	A	A	B	B	A	B	B	B	B	A	B
Tdurum_contig42423_2293	7B	23.0543	B	B	B	A	B	A	B	A	A	A	B	B	B	A	A	B	B	A	B	B	A	A	B	B	A	A	B	B	A	A	A	B	A	A	B	A	A	A	B	B	A	B	B	B	B	A	B
Tdurum_contig42423_1536	7B	23.0543	B	B	B	A	B	A	B	A	A	A	B	B	B	A	A	B	B	A	B	B	A	A	B	B	A	A	B	B	A	A	A	B	A	A	B	A	A	A	B	B	A	B	B	B	B	A	B
RAC875_c23521_589	7B	24.3045	B	B	B	A	B	A	B	A	B	A	B	B	B	A	A	B	B	A	B	B	A	A	B	B	A	A	B	B	A	A	A	B	A	A	B	A	A	A	B	B	A	B	B	B	B	A	B
BS00081132_51	7B	29.8831	B	B	B	B	B	B	B	A	B	A	B	B	B	A	A	B	B	A	B	B	A	A	B	B	A	A	B	B	A	A	A	B	A	A	B	A	A	A	B	B	A	A	B	B	B	A	B
Tdurum_contig99020_139	7B	36.0876	B	B	B	B	B	B	B	A	B	A	B	B	B	A	A	B	A	A	B	B	A	A	B	B	B	A	B	B	A	A	A	B	A	A	B	A	A	A	B	B	A	A	B	B	B	B	B
wsnp_Ra_c3450_6434387	7B	37.3149	B	B	B	B	B	B	B	A	B	A	B	B	B	A	A	B	A	A	B	B	A	A	B	B	B	A	B	B	A	A	A	B	A	A	B	A	A	A	B	B	A	A	B	B	B	B	B
Tdurum_contig66398_976	7B	39.1562	B	B	B	B	B	B	B	A	B	A	B	B	B	A	A	B	A	A	B	B	A	A	B	B	B	A	B	B	A	A	A	B	A	A	B	A	A	A	B	B	A	A	A	B	B	B	B
wsnp_Ex_c2103_3947695	7B	40.391	B	B	B	B	B	B	B	A	B	A	B	B	B	A	A	B	A	A	B	B	A	A	B	B	B	A	B	B	A	A	A	B	A	A	B	A	A	A	B	B	A	A	A	B	B	B	B
BS00064765_51	7B	42.2437	B	B	B	B	B	B	B	A	B	A	B	B	B	A	A	B	A	A	B	B	A	A	B	B	B	A	B	B	A	A	A	B	A	A	B	A	A	A	B	B	A	A	A	B	B	B	B
TA002655-1964	7B	44.085	B	B	B	B	B	B	B	A	B	A	B	B	B	A	A	B	A	A	B	B	A	A	B	B	B	A	B	B	A	A	A	B	A	A	B	A	A	A	B	B	A	A	A	B	B	B	B
BobWhite_c36693_210	7B	45.9377	B	B	B	B	A	B	B	A	B	A	B	B	B	A	A	B	A	A	B	B	A	A	B	B	B	A	B	B	A	B	A	B	A	A	B	A	A	A	B	B	A	A	A	B	B	B	B
wsnp_Ex_c24376_33618864	7B	46.555	B	B	B	B	A	B	B	A	B	A	B	B	B	A	A	B	A	A	B	B	A	A	B	B	B	A	B	B	A	B	A	B	A	A	B	A	A	A	B	B	B	A	A	B	B	B	B
GENE-3018_308	7B	47.1686	B	B	B	B	A	B	B	A	B	A	B	B	B	A	A	B	A	A	B	B	A	A	B	B	B	A	B	B	A	B	A	B	A	A	B	A	A	A	B	B	B	A	A	B	B	B	B
wsnp_Ex_c11106_18003332	7B	47.7821	B	B	B	B	A	B	B	A	B	A	B	B	B	A	A	B	A	A	B	B	A	A	B	B	B	A	B	B	A	B	A	B	A	A	B	A	A	A	B	B	B	A	A	B	B	B	B
BS00064344_51	7B	48.3956	B	B	B	B	A	B	B	A	B	A	B	B	B	A	A	B	A	A	B	B	A	A	B	B	B	A	B	B	A	B	A	B	A	A	B	A	A	A	B	B	B	A	A	B	B	B	B
Ku_c46689_1653	7B	49.0091	B	B	B	B	A	B	B	A	B	A	A	B	B	A	A	B	A	A	B	B	A	A	B	B	B	A	B	B	A	B	A	B	A	A	B	A	A	A	B	B	B	A	A	B	B	B	B
Excalibur_c22903_710	7B	49.6265	B	B	B	B	A	B	B	A	B	A	A	B	B	A	A	B	A	A	B	B	A	A	B	B	B	A	B	B	A	B	A	B	A	A	B	A	A	A	B	B	B	A	A	B	B	B	B
Ra_c1352_219	7B	50.2476	B	B	B	B	A	B	B	A	B	A	A	B	B	A	A	B	A	A	B	B	A	A	B	B	B	A	B	B	A	B	A	B	A	A	B	A	A	A	B	B	B	A	A	B	B	B	B
BS00044895_51	7B	50.9373	B	B	B	B	A	B	B	B	B	A	A	B	B	A	A	B	A	A	B	B	A	A	B	B	B	A	B	B	A	B	A	-	A	A	B	A	A	A	B	B	B	-	A	B	-	B	B
IAAV872	7B	52.317	B	B	B	B	A	B	B	B	B	A	A	B	B	A	A	B	A	A	B	B	A	A	B	B	B	A	B	B	A	B	A	B	A	A	B	A	A	A	B	B	B	A	A	B	B	B	B
BS00051587_51	7B	52.317	B	B	B	B	A	B	B	B	B	A	A	B	B	A	A	B	A	A	B	B	A	A	B	B	B	A	B	B	A	B	A	B	A	A	B	A	A	A	B	B	B	A	A	B	B	B	B
BS00091302_51	7B	53.5911	B	B	B	B	A	B	B	B	B	A	A	B	B	A	A	B	A	A	B	B	A	A	B	B	B	A	B	B	A	B	A	B	A	A	B	A	A	A	B	B	B	A	A	B	B	B	B
Tdurum_contig32954_195	7B	54.2047	B	B	B	B	A	B	B	B	B	A	A	B	B	A	A	B	A	A	B	B	A	A	B	B	B	A	B	B	A	B	A	B	A	A	B	A	A	A	B	B	B	A	A	B	B	B	B
BS00079017_51	7B	55.4319	B	B	B	B	A	B	B	B	B	A	A	B	B	A	A	B	A	A	B	B	A	A	B	B	B	A	B	B	A	B	A	B	A	A	B	A	A	A	B	B	B	A	A	B	B	B	B
Tdurum_contig13431_127	7B	56.0454	B	B	B	B	A	B	B	B	B	A	A	B	B	A	A	B	A	A	B	B	A	A	B	B	B	A	B	B	A	B	A	B	A	A	B	A	A	A	B	B	B	A	A	B	B	B	B
GENE-1477_748	7B	56.6627	B	B	B	B	A	B	B	B	B	A	A	B	B	A	A	B	A	A	B	B	A	A	B	B	B	A	B	B	A	B	A	B	A	A	B	A	A	A	B	B	B	A	A	B	B	B	B
RAC875_c56878_518	7B	57.8976	B	B	B	B	A	B	B	B	B	A	A	B	B	A	A	B	A	A	B	B	A	A	B	B	B	A	B	B	A	B	A	B	A	A	B	A	A	A	B	B	B	A	A	A	B	B	B
RFL_Contig124_558	7B	58.5111	B	B	B	B	A	B	B	B	B	A	A	B	B	A	A	B	A	A	B	B	A	A	B	B	B	A	B	B	A	B	A	B	A	A	B	A	A	A	B	B	B	A	A	A	B	B	B
BobWhite_c20571_102	7B	59.1322	B	B	B	B	A	B	B	B	B	-	A	B	B	A	A	B	-	A	B	B	A	A	B	B	B	A	B	B	A	B	A	B	A	A	B	A	A	A	B	B	B	A	A	A	B	B	B
Ra_c11468_305	7B	59.1322	B	B	B	B	A	B	B	B	B	A	A	B	B	A	A	B	A	A	B	B	A	A	B	B	B	A	B	B	A	B	A	B	A	A	B	A	A	A	B	B	B	A	A	A	B	B	B
IAAV3646	7B	59.7458	B	B	B	B	A	B	B	B	B	A	A	B	B	A	A	B	A	A	B	B	A	A	B	B	B	A	B	B	A	B	A	B	A	A	B	A	A	A	B	B	B	A	A	A	B	B	B
Kukri_c61972_419	7B	61.5871	B	B	B	B	A	B	B	B	B	A	A	B	B	A	A	B	A	A	B	B	B	A	B	B	B	A	B	B	A	B	A	B	A	A	B	A	A	A	B	B	B	A	A	A	B	B	B
RAC875_c35186_372	7B	61.5871	B	B	B	B	A	B	B	B	B	A	A	B	B	A	A	B	A	A	B	B	B	A	B	B	B	A	B	B	A	B	A	B	A	A	B	A	A	A	B	B	B	A	A	A	B	B	B
BobWhite_c15796_315	7B	62.2044	B	B	B	B	A	B	B	B	B	A	A	B	B	A	A	B	A	A	B	B	B	A	B	B	B	A	B	B	A	B	A	B	A	A	B	A	A	A	B	B	B	A	A	A	B	B	A
Kukri_c46962_1500	7B	63.4316	B	B	B	B	A	B	B	B	B	A	A	B	B	A	A	B	A	A	B	B	B	A	B	B	B	A	B	B	A	B	A	B	A	A	B	A	A	A	B	B	B	A	A	A	B	B	A
Tdurum_contig8269_425	7B	63.4316	B	B	B	B	A	B	B	B	B	A	A	B	B	A	A	B	A	A	B	B	B	A	-	B	B	A	B	B	A	B	A	B	A	A	B	A	A	A	B	B	B	A	A	A	B	B	A
RAC875_c20852_1217	7B	63.4316	B	B	B	B	A	B	B	B	B	A	A	B	B	A	A	B	A	A	B	B	B	A	B	B	B	A	B	B	A	B	A	B	A	A	B	A	A	A	B	B	B	-	A	-	B	B	A
RAC875_c11904_945	7B	63.4316	B	B	B	B	A	B	B	B	B	A	A	B	B	A	A	B	-	A	B	B	B	A	B	B	B	A	B	B	A	B	A	B	A	A	B	A	A	A	B	B	B	A	A	A	B	B	A
RAC875_c47003_445	7B	64.6665	B	B	B	B	A	B	B	B	B	A	A	B	B	A	A	B	A	A	B	B	B	A	B	B	B	A	B	B	A	B	A	B	A	A	B	A	A	A	B	B	B	A	A	A	B	B	A
BobWhite_c11161_270	7B	65.28	B	B	B	B	A	B	A	B	B	A	A	B	B	A	A	B	A	A	B	B	B	A	B	B	B	A	B	B	A	B	A	B	A	A	B	A	A	A	B	B	B	A	A	A	B	B	A
RAC875_c5330_1016	7B	65.8935	B	B	B	B	A	B	A	B	B	A	A	B	B	A	A	B	A	A	B	B	B	A	B	B	B	A	B	B	A	B	A	B	A	A	B	A	A	A	B	B	B	A	A	A	B	B	A
Kukri_c12822_132	7B	67.1208	B	B	B	B	A	B	A	B	B	A	A	B	B	A	A	B	B	A	B	B	B	A	B	B	B	A	B	B	A	B	A	B	A	A	B	A	A	A	B	B	B	A	A	A	B	B	A
BobWhite_c41328_265	7B	67.7343	B	B	B	B	A	B	A	B	B	A	A	B	B	A	A	B	B	A	B	B	B	A	B	B	B	A	B	B	A	B	A	B	A	A	B	A	A	A	B	B	B	A	A	A	B	B	A
Ex_c12057_797	7B	68.3478	B	B	B	B	A	B	A	B	B	A	A	B	B	A	A	B	B	A	B	B	B	A	B	B	B	A	B	B	A	B	A	B	A	A	B	A	A	A	B	B	B	A	B	A	B	B	A
Kukri_c1957_920	7B	68.9613	B	B	B	B	A	B	A	B	B	A	A	B	B	A	A	B	B	A	B	B	B	A	B	B	B	A	B	B	A	B	A	B	A	A	B	A	A	A	B	B	B	A	B	A	B	B	A
BobWhite_c27679_112	7B	69.5787	B	B	B	B	A	B	A	B	B	A	A	B	B	A	A	B	B	A	B	B	B	A	B	B	B	A	B	B	A	B	A	B	A	A	B	A	A	A	B	B	B	A	B	A	B	B	A
Kukri_c38676_251	7B	72.669	B	B	B	B	A	B	A	B	B	A	A	B	B	A	A	B	B	A	B	B	B	A	B	B	B	A	B	B	A	A	A	B	A	A	B	A	A	A	B	B	B	A	B	A	B	B	A
Kukri_c21628_1215	7B	74.5103	B	B	B	B	A	B	A	B	B	A	A	B	B	A	A	B	B	A	B	B	B	A	B	B	B	A	B	B	A	A	A	B	A	A	B	A	A	A	B	B	B	A	B	A	B	B	A
CAP7_c3661_99	7B	75.1239	B	B	B	B	A	B	A	B	B	A	A	B	B	A	A	B	B	A	B	B	B	A	B	B	B	A	B	B	A	A	A	B	A	A	B	A	A	A	B	B	B	A	B	A	B	B	A
wsnp_BF291608B_Ta_2_2	7B	76.3511	B	B	B	B	A	B	A	B	B	A	A	B	B	A	A	B	B	A	B	B	B	A	B	B	B	A	B	B	A	A	A	B	A	A	B	A	A	A	B	B	B	A	B	A	B	B	A
Tdurum_contig19413_1144	7B	77.5859	B	B	B	B	B	B	A	B	B	A	A	B	B	A	A	B	B	A	B	B	B	A	B	B	B	A	B	B	A	A	A	B	A	A	B	A	A	A	B	B	B	A	B	A	B	B	A
Ku_c5351_1820	7B	78.2032	B	B	B	B	B	B	A	B	B	A	A	B	B	B	A	B	B	A	B	B	B	A	B	B	B	A	B	B	A	A	A	B	A	A	B	A	A	A	B	B	B	A	B	A	B	B	A
BS00003350_51	7B	79.4381	B	B	B	B	B	B	A	B	B	A	A	B	B	B	A	B	B	A	B	B	B	A	B	B	B	A	B	B	A	A	A	B	A	A	B	A	A	A	B	B	B	A	B	A	B	B	A
Excalibur_c17686_554	7B	82.5476	B	B	A	B	B	B	A	B	B	A	A	B	B	B	A	B	B	A	B	B	B	A	B	B	B	A	B	B	A	A	A	B	A	A	B	A	A	A	B	B	B	A	B	A	B	B	A
Excalibur_c33549_95	7B	83.7825	B	B	A	B	B	B	A	B	B	A	A	B	B	B	A	B	B	A	B	B	B	A	B	B	B	A	B	B	A	A	A	B	A	A	B	A	A	A	B	B	B	A	B	A	B	B	A
Kukri_c29415_392	7B	84.3998	B	B	A	B	B	B	A	B	B	A	A	B	B	B	A	B	B	A	B	B	B	A	B	B	B	A	B	B	A	A	A	B	A	A	B	A	A	A	B	B	B	A	B	A	A	B	A
Kukri_c25451_119	7B	84.3998	B	B	A	B	B	B	A	B	B	A	A	B	B	B	A	B	B	A	B	B	B	A	B	B	B	A	B	B	A	A	A	B	A	A	B	A	A	A	B	B	B	A	B	A	A	B	A
tplb0062h23_1362	7B	86.2411	B	B	A	B	B	B	A	B	B	A	A	B	B	B	A	B	B	A	B	B	A	A	B	B	B	A	B	B	A	A	A	B	A	A	B	A	A	A	B	B	B	A	B	A	A	B	A
tplb0021f14_1322	7B	87.4759	B	B	A	B	B	B	A	B	B	A	A	B	B	B	A	B	B	A	B	B	A	A	B	B	B	-	B	B	A	A	A	B	A	A	B	A	A	A	B	B	B	A	B	A	A	B	A
wsnp_BE605194B_Ta_2_7	7B	88.0971	B	B	A	B	B	B	A	B	B	A	A	B	B	B	A	B	B	A	B	B	A	A	B	B	B	A	B	B	A	A	B	B	A	A	B	A	A	A	B	B	B	A	B	A	A	B	A
Excalibur_rep_c74234_183	7B	88.0971	B	B	A	B	B	B	A	B	B	A	A	B	B	B	A	B	B	A	B	B	A	A	B	B	B	A	B	B	A	A	B	B	A	A	B	A	A	A	B	B	B	A	B	A	A	B	A
Tdurum_contig44993_359	7B	91.1874	B	B	A	B	B	A	A	B	B	A	A	B	B	B	A	B	B	A	B	B	A	A	B	B	B	A	B	B	A	B	B	B	A	A	B	A	A	B	B	B	B	A	B	B	A	B	A
Kukri_c16034_113	7B	94.2778	B	B	A	B	B	A	A	B	B	A	A	B	B	B	A	B	B	A	B	B	A	A	B	B	B	A	B	B	A	B	B	B	A	A	A	B	A	B	B	B	B	A	B	B	A	B	A
Kukri_c55781_67	7B	94.8913	B	B	A	B	B	A	A	B	B	A	A	B	B	A	A	B	B	A	B	B	A	A	B	B	B	A	B	B	A	B	B	B	A	A	A	B	A	B	B	B	B	A	B	B	A	B	A
Tdurum_contig76146_185	7B	96.1185	B	B	A	B	B	A	A	B	B	A	A	A	B	A	A	B	B	A	A	B	A	A	B	B	B	A	B	B	A	B	B	B	A	A	A	B	A	B	B	B	B	A	B	B	A	B	A
Kukri_c15912_860	7B	99.1899	B	B	A	B	B	A	A	B	B	A	A	A	B	A	A	B	B	A	A	A	B	A	B	B	B	A	B	B	A	B	B	B	A	A	A	B	A	B	B	B	B	A	B	B	A	B	A
BS00085556_51	7B	101.031	B	B	A	B	B	A	A	B	B	A	A	A	B	A	A	B	B	A	A	A	B	A	B	B	B	A	B	B	A	B	B	B	A	A	A	B	A	B	B	B	B	A	B	B	A	B	A
GENE-4442_121	7B	101.645	B	B	A	B	B	A	A	B	B	A	A	A	B	A	A	B	B	A	A	A	B	A	B	B	B	A	B	B	A	B	B	B	A	A	A	B	A	B	B	B	B	A	B	B	A	B	A
BobWhite_c21838_152	7B	102.872	B	B	A	B	A	A	A	B	B	A	A	A	B	A	A	B	B	A	A	A	B	A	B	B	B	A	B	B	A	B	B	B	A	A	A	B	A	B	B	B	B	A	B	B	A	B	A
Ra_c21094_506	7B	105.328	B	A	A	B	A	A	A	B	B	A	A	A	B	A	A	B	B	A	A	A	B	A	B	B	B	A	B	B	A	B	B	B	A	A	A	B	A	B	B	A	B	A	B	B	A	B	A
Excalibur_c13033_240	7B	109.207	B	A	A	B	A	A	A	B	-	A	A	A	B	A	A	B	B	A	A	A	B	A	B	B	B	A	B	B	A	B	B	B	A	A	A	B	A	B	-	A	B	A	B	B	A	B	A
BS00068305_51	7B	109.207	B	A	A	B	A	A	A	B	B	A	A	A	B	A	A	B	B	A	A	A	B	A	B	B	B	A	B	B	A	B	B	B	A	A	A	B	A	B	B	A	B	A	B	B	A	B	A
RAC875_c1679_539	7B	113.512	B	A	A	B	A	A	A	B	B	A	A	A	B	A	A	B	B	A	A	A	B	A	B	B	B	A	B	B	A	B	B	B	A	A	A	B	A	B	B	A	B	A	B	A	A	B	A
BS00023166_51	7B	118.436	B	A	A	B	A	A	A	B	B	A	A	A	B	A	A	B	B	A	A	A	B	A	B	B	A	A	B	B	A	B	B	B	A	A	A	B	A	B	B	A	B	B	A	A	A	B	A
BobWhite_c34068_854	7B	119.049	B	A	A	B	A	A	A	B	B	A	A	A	B	A	A	B	B	A	A	A	B	A	B	B	A	A	B	B	A	B	B	B	A	A	A	B	A	B	B	A	B	B	A	A	A	B	A
CAP11_c8077_69	7B	119.663	B	A	A	B	A	A	A	B	B	A	A	A	B	A	A	B	B	A	A	A	B	A	B	B	A	A	B	B	A	B	B	B	A	A	A	B	A	B	B	A	B	B	A	A	A	B	A
Kukri_c55780_296	7B	123.968	B	A	A	B	A	A	A	B	B	A	A	A	B	A	A	B	A	A	A	A	B	A	A	B	A	A	B	B	A	B	B	B	A	A	A	B	A	B	B	A	B	B	A	A	A	B	A
wsnp_JD_c17128_16056425	7B	125.203	B	A	A	B	A	A	A	B	B	A	A	A	B	A	A	B	A	A	A	A	B	A	A	B	A	A	B	B	A	B	B	B	A	A	A	B	A	B	B	A	B	B	A	A	A	B	A
Tdurum_contig76864_755	7B	125.824	B	A	A	B	A	A	A	B	B	A	A	A	B	A	A	B	A	A	A	A	B	A	A	B	A	A	B	B	A	B	B	B	A	A	A	B	A	B	B	A	B	B	A	A	A	B	A
Excalibur_c4948_90	7B	128.295	B	A	A	B	A	A	A	B	B	A	A	A	B	A	A	B	A	A	A	A	B	A	A	B	A	B	B	B	A	B	B	B	A	A	A	B	A	B	B	A	B	B	A	A	A	B	A
GENE-4710_573	7B	128.908	B	A	A	B	A	A	A	B	B	A	A	A	B	A	A	B	A	A	A	A	B	A	A	B	A	B	B	B	A	B	B	B	A	A	A	B	A	B	B	A	B	B	A	A	A	B	A
wsnp_Ex_rep_c69316_68246280	7B	131.98	B	A	A	B	A	A	A	B	A	A	A	A	B	A	A	B	A	A	A	A	B	A	A	B	A	B	B	B	A	A	B	B	A	B	B	B	A	B	B	A	B	B	A	A	A	B	A
Kukri_c53852_177	7B	138.303	B	A	A	B	A	A	A	B	A	A	A	A	B	B	A	B	A	A	A	B	B	A	A	B	A	B	B	B	A	A	B	A	A	B	B	B	A	B	B	A	B	B	A	A	-	B	A
BobWhite_c160_276	7B	140.82	A	A	A	B	A	A	A	B	A	A	A	A	B	B	A	B	A	A	A	B	B	A	B	B	A	B	B	B	A	A	B	A	A	B	B	B	A	B	B	A	B	B	A	A	A	B	A
Kukri_c28160_2017	7B	140.82	A	A	A	B	A	A	A	B	A	A	A	A	B	B	A	B	A	A	A	B	B	A	B	B	A	B	B	B	A	A	B	A	A	B	B	B	A	B	B	A	B	B	A	A	A	B	A
IACX9217	7B	140.82	A	A	A	B	A	A	A	B	A	A	A	A	B	B	A	B	A	A	A	B	B	A	B	B	A	B	B	B	A	A	B	A	A	B	B	B	A	B	B	A	B	B	A	A	A	B	A
BobWhite_c2514_109	7B	141.438	A	A	A	B	A	A	A	B	A	A	A	A	B	B	A	B	A	A	A	B	B	A	B	B	A	B	B	B	A	A	B	A	A	B	B	B	A	B	B	A	B	B	A	A	A	B	A
Excalibur_c1070_1978	7B	142.051	A	A	A	B	A	A	A	B	A	A	A	A	B	B	A	B	A	A	A	B	B	A	B	B	A	B	B	B	A	A	B	A	A	B	B	B	A	B	B	A	B	B	A	A	A	B	A
Tdurum_contig28598_245	7B	145.123	A	A	A	B	A	A	A	B	A	A	A	B	B	B	A	B	A	A	B	B	B	A	B	A	A	B	B	B	A	A	B	A	A	B	B	B	A	B	B	A	B	B	A	A	A	B	A
Tdurum_contig48934_425	7B	145.74	A	A	A	B	A	A	A	B	A	A	A	B	B	A	A	B	A	A	B	B	B	A	B	A	A	B	B	B	A	A	B	A	A	B	B	B	A	B	B	A	B	B	A	A	A	B	A
wsnp_Ex_c9179_15264221	7B	146.357	A	A	A	B	A	A	A	B	A	A	A	B	B	A	A	B	A	A	B	B	B	A	B	B	A	B	B	B	A	A	B	A	A	B	B	B	A	B	B	A	B	B	A	A	A	B	A
Excalibur_c4484_985	7B	146.971	A	A	A	B	A	A	A	B	A	A	A	B	B	A	A	B	A	A	B	B	B	A	B	B	A	B	B	B	A	A	B	A	A	B	B	B	A	B	B	A	B	B	A	A	A	B	A
BS00060980_51	7B	148.198	A	A	A	B	A	A	A	B	A	A	A	B	B	A	A	B	A	A	B	B	B	A	B	B	A	B	B	B	A	A	B	A	A	B	B	B	A	B	B	A	B	B	A	A	A	B	A
Tdurum_contig30909_76	7B	148.198	A	A	A	B	A	A	A	B	A	A	A	B	B	A	A	B	A	A	B	B	B	A	B	B	A	B	B	B	A	A	B	A	A	B	B	B	A	B	B	A	B	B	A	A	A	B	A
Excalibur_c19455_3496	7B	148.815	A	A	A	B	A	A	A	B	A	A	A	B	B	A	A	B	A	A	B	B	B	A	B	B	A	B	B	B	A	A	B	A	A	B	B	B	A	B	B	A	B	B	A	A	A	B	A
Kukri_c3524_92	7B	148.815	A	A	A	B	A	A	A	B	A	A	A	B	B	A	A	B	A	A	B	B	B	A	B	B	A	B	B	B	A	A	B	A	A	B	B	B	A	B	B	A	B	B	A	A	-	B	A
Excalibur_c3870_288	7B	148.815	A	-	A	B	A	A	A	B	A	-	A	B	B	A	A	B	A	-	B	B	B	A	B	B	A	B	B	B	A	-	B	A	A	B	B	B	-	B	B	A	B	B	A	-	A	B	A
Tdurum_contig68258_3425	7B	150.224	A	A	-	B	A	A	A	B	A	A	A	B	B	A	A	B	A	A	B	B	B	A	B	B	A	B	B	B	A	A	B	A	A	B	B	B	A	B	B	A	B	-	A	B	A	B	A
D_GCE8AKX01B1G1N_240	7B	151.532	A	A	A	B	A	A	A	B	A	A	A	B	B	A	A	B	A	A	B	B	B	A	B	B	A	B	B	B	A	A	B	A	A	B	B	B	A	B	B	A	B	B	A	B	A	B	A
Kukri_c19321_416	7D.1	0	B	B	B	B	B	B	B	A	A	A	A	B	B	B	B	A	B	A	B	B	A	A	A	A	A	B	A	A	B	A	B	A	A	B	B	B	B	A	B	B	A	B	B	B	A	A	A
Ex_c18266_680	7D.1	1.84132	B	B	B	B	B	B	B	A	A	A	A	B	B	B	B	A	B	A	B	B	A	A	A	A	A	B	A	A	B	A	B	A	B	B	B	B	B	A	B	B	A	B	B	B	A	A	A
wsnp_Ra_c8297_14095831	7D.1	2.45485	B	B	B	B	B	B	B	A	A	A	A	B	B	B	B	A	B	A	B	B	A	A	A	A	A	B	A	A	B	A	B	A	B	B	B	B	B	A	B	B	A	A	B	B	A	A	A
Kukri_c15195_1052	7D.1	24.3859	B	A	B	B	B	B	B	A	A	A	B	A	A	B	B	A	B	A	A	B	A	A	A	A	B	A	A	A	B	A	A	-	B	B	B	B	B	A	B	B	A	A	B	-	A	B	A
CAP8_c1959_330	7D.1	30.7901	B	A	B	B	B	B	B	A	A	A	B	A	A	B	B	A	B	A	A	B	A	A	A	A	B	A	A	A	B	A	A	A	B	B	B	B	B	A	B	B	A	A	-	-	-	B	A
Ra_c63534_581	7D.1	46.475	B	A	B	B	B	B	A	A	A	A	B	A	A	A	B	A	A	B	A	B	A	A	A	B	A	A	A	A	A	B	A	A	B	-	B	B	B	A	B	B	A	A	B	A	A	B	B
tplb0024a09_742	7D.1	52.0885	B	B	B	B	B	B	A	A	A	A	B	A	A	A	B	A	A	B	A	B	A	A	A	B	A	A	A	A	A	B	A	A	B	B	B	B	B	A	B	B	A	A	B	A	A	B	B
RAC875_c29314_291	7D.1	67.3612	B	B	B	B	B	B	A	A	A	A	B	A	A	A	B	A	A	B	A	B	A	A	A	B	A	B	A	A	A	B	B	B	B	B	B	B	A	A	A	B	A	A	B	A	A	B	B
RAC875_c1829_321	7D.1	67.9748	B	B	B	B	B	B	A	A	A	A	B	A	A	A	B	A	A	B	A	B	A	A	A	B	A	B	A	A	A	B	B	B	B	B	B	B	A	A	A	B	A	A	B	A	A	B	B
Kukri_c13845_424	7D.1	68.5883	B	B	B	B	B	B	A	A	A	A	B	A	A	A	B	A	A	B	A	B	A	A	A	B	A	B	A	A	A	B	B	B	B	B	B	B	A	A	A	B	A	A	B	A	A	B	B
wsnp_Ra_c6864_11931483	7D.2	0	B	B	A	A	B	B	B	A	B	A	A	A	A	B	A	A	A	B	A	B	A	B	B	B	B	B	A	A	A	A	B	B	B	B	B	A	A	A	A	B	A	B	A	A	-	A	B
Kukri_c38283_263	7D.2	16.0582	B	B	A	A	B	B	B	A	B	A	A	B	A	B	A	A	A	B	B	B	A	B	B	B	B	A	A	A	B	A	B	B	A	B	B	A	A	A	A	B	A	B	A	A	A	A	B
BS00051338_51	7D.2	22.3016	B	B	B	A	B	B	B	A	B	A	A	B	B	B	A	B	A	B	B	B	A	B	B	B	B	A	A	A	B	A	B	B	A	B	B	A	A	A	A	B	A	B	A	A	A	A	B
Excalibur_c55782_55	7D.2	23.5441	B	B	B	A	B	B	B	A	B	A	A	B	B	B	A	B	A	B	B	B	A	B	B	B	B	A	A	A	B	A	B	B	A	B	B	A	A	A	A	B	A	B	A	A	A	B	B
BS00009457_51	7D.2	24.7714	B	B	B	A	B	B	B	A	B	A	A	B	B	B	A	B	A	B	B	B	A	B	B	B	B	A	A	A	B	A	B	B	A	B	A	A	A	A	A	B	A	B	A	A	B	B	B
Kukri_c58234_519	7D.2	25.9986	B	B	B	A	B	B	B	A	B	A	A	B	B	B	A	B	A	B	B	B	A	B	B	B	B	A	A	A	B	A	B	B	A	B	A	A	A	A	A	B	A	B	A	A	B	B	B
wsnp_Ex_c11813_18968198	7D.2	27.8399	B	B	B	A	B	B	B	A	B	A	A	B	B	A	A	B	A	B	B	B	A	B	B	B	B	A	A	A	B	A	B	B	A	B	A	A	A	A	A	B	A	B	A	A	B	B	B
Kukri_c16416_647	7D.2	30.9113	B	B	B	A	B	B	B	A	B	A	A	B	B	A	A	B	A	B	B	B	A	B	B	B	B	A	A	A	B	A	B	B	A	B	A	A	A	A	A	B	A	B	A	A	B	B	B
wsnp_Ex_c17914_26681837	7D.2	31.5286	B	B	B	A	B	B	B	A	B	A	A	B	B	A	A	B	A	B	B	B	A	B	B	B	B	A	A	A	B	A	B	B	A	B	A	A	A	A	A	B	A	B	A	A	B	B	B
IAAV3265	7D.2	32.1497	B	B	B	A	B	B	B	A	B	A	A	B	B	A	A	B	A	B	B	B	A	B	B	B	B	A	A	A	B	A	B	B	A	B	A	A	A	A	A	B	A	B	A	A	B	B	B
Kukri_c48125_714	7D.2	32.767	B	B	B	A	B	B	B	A	B	A	A	B	B	A	A	B	A	B	B	B	A	B	B	B	B	A	A	A	B	A	B	B	A	B	A	A	A	A	A	B	A	B	A	A	B	B	B
Excalibur_c4508_1959	7D.2	33.3844	B	B	B	A	B	B	B	A	B	A	A	B	B	A	A	B	A	B	B	B	A	B	B	B	B	A	A	A	B	A	B	B	A	B	A	A	A	A	A	B	A	B	A	A	-	B	B
BS00051607_51	7D.2	34.0017	B	B	B	A	B	B	B	A	B	A	A	B	B	A	A	B	A	B	B	B	A	B	B	B	B	A	A	A	B	A	B	B	A	B	A	A	A	A	A	B	A	B	A	A	B	B	B
wsnp_BE497845D_Ta_1_1	7D.2	35.2289	B	B	B	A	B	B	B	A	B	A	A	B	B	A	A	B	A	B	B	B	A	B	B	B	B	A	A	A	B	A	B	B	A	B	A	A	A	A	A	B	A	B	A	A	B	B	B
Kukri_c15768_68	7D.2	42.0188	B	B	A	A	B	A	B	A	B	A	A	B	B	A	A	B	A	A	B	B	A	A	B	B	B	A	A	A	B	A	B	B	A	B	A	A	A	A	A	A	A	B	A	A	A	B	B
RAC875_rep_c106588_205	7D.2	42.6323	B	B	A	A	B	A	B	A	B	A	A	B	B	A	A	B	A	A	B	B	A	A	B	B	B	A	A	A	B	A	B	B	A	B	A	A	A	A	A	A	A	B	A	A	A	B	B
BS00023150_51	7D.2	43.8672	B	B	A	A	B	A	B	A	B	A	A	B	B	A	A	B	A	A	B	B	B	A	B	B	B	A	A	A	B	A	B	B	A	B	A	A	A	A	A	A	A	B	A	A	A	B	B
GENE-2220_165	7D.2	62.5981	B	A	A	A	B	A	A	A	B	A	A	B	B	A	A	B	A	A	B	A	B	A	A	A	B	B	A	A	A	A	B	B	B	A	A	A	A	A	B	A	A	A	A	A	A	A	B
Excalibur_c33002_123	7D.2	67.5525	B	A	A	A	B	A	A	A	B	A	A	B	B	A	A	B	A	A	B	A	B	A	A	A	B	B	B	A	A	A	B	B	B	A	A	A	A	A	B	A	A	A	A	A	B	A	B
Kukri_c46303_512	7D.2	73.166	B	A	A	A	B	A	A	A	B	A	A	B	B	A	A	A	A	A	B	A	A	A	A	A	B	B	B	A	A	A	B	B	B	A	A	A	A	A	B	A	A	A	A	A	B	A	B
Ra_c74878_265	7D.3	0	B	B	B	B	A	B	B	A	A	B	B	B	A	B	B	A	B	A	B	B	B	B	A	B	B	B	B	A	A	A	B	B	B	A	A	B	A	A	B	B	B	A	A	A	A	A	B
BS00066209_51	7D.3	9.30853	B	B	B	A	A	A	B	A	A	B	B	B	A	B	B	A	B	A	B	B	B	B	B	B	B	B	B	A	A	A	B	A	B	A	A	B	A	A	B	B	A	A	A	A	A	A	B
RFL_Contig4769_991	7D.3	11.1962	B	B	B	A	A	A	B	A	A	B	A	B	A	B	B	A	B	A	B	B	B	B	B	B	B	B	B	A	A	A	B	A	B	A	A	B	A	A	B	B	A	A	A	A	A	A	B
Traits
T2_LSI_Morden			0	0	71	74	0	0	0	44	68	67	0	24	0	88	72	0	0	71	85	0	0	0	0	51	46	47	0	57	53	46	0	0	70	79	0	66	51	63	0	0	90	0	0	0	0	76	0
T2_LSI_Swift			0	0	97	97	0	20	0	75	98	96	0	51	0	98	95	0	34	93	82	0	0	27	7	100	85	94	0	96	79	88	0	0	98	63	0	84	80	68	0	0	90	0	0	13	0	94	0
T2_LSI_Pooled			0	0	84	86	0	10	0	60	83	82	0	38	0	93	84	0	17	82	84	0	0	14	4	76	66	71	0	77	66	67	0	0	84	71	0	75	66	66	0	0	90	0	0	7	0	85	0
T9_LSI_Morden			5	43	80	77	35	1	19	32	77	65	0	7	NA	76	80	100	72	61	100	44	8	14	58	18	69	41	12	45	46	45	0	61	50	26	59	41	54	19	67	15	81	62	89	40	74	84	70
T9_LSI_Swift			0	14	77	97	55	2	6	42	81	80	0	0	100	89	86	96	85	96	87	67	0	18	96	95	52	72	7	81	0	78	7	90	70	0	71	93	10	37	80	8	84	55	97	69	85	92	90
T9_LSI_Pooled			3	29	79	87	45	2	12	37	79	73	0	4	100	83	83	98	79	79	94	56	4	16	77	57	61	57	10	63	23	62	4	76	60	13	65	77	32	28	74	12	83	59	93	55	80	88	80
T39_LSI_Morden			35	22	42	85	10	9	2	7	54	24	0	0	41	83	77	63	62	65	79	25	0	0	39	18	27	78	11	44	17	35	0	20	31	0	81	69	26	22	65	0	93	28	76	52	78	84	78
T39_LSI_Swift			0	34	88	85	18	0	2	9	81	83	3	0	94	95	92	93	87	81	96	66	0	14	90	82	77	77	7	77	3	42	0	83	83	25	90	100	13	2	86	0	90	35	80	35	77	79	94
T39_LSI_Pooled			18	28	65	85	14	5	2	8	68	54	2	0	68	89	85	78	75	73	88	46	0	7	65	50	52	78	9	61	10	39	0	52	57	13	86	85	20	12	76	0	92	32	78	44	78	82	86
T2_FSI_Morden			NA	NA	100	100	NA	NA	NA	9.09091	100	100	NA	0	NA	100	100	NA	NA	100	100	NA	NA	NA	NA	100	100	100	NA	100	0	0	NA	NA	100	0	NA	100	0	1.5873	NA	NA	100	NA	NA	NA	NA	100	NA
T2_FSI_Swift			NA	NA	100	100	NA	0	NA	10.6667	100	100	NA	0	NA	100	100	NA	100	100	100	NA	NA	14.8148	NA	100	100	100	NA	100	2.53165	26.1364	NA	NA	100	0	NA	100	0	0	NA	NA	100	NA	NA	NA	NA	100	NA
T2_FSI_Pooled			NA	NA	100	100	NA	NA	NA	10	100	100	NA	0	NA	100	100	NA	NA	100	100	NA	NA	NA	NA	100	100	100	NA	100	0	16.4179	NA	NA	100	0	NA	100	0	0	NA	NA	100	NA	NA	NA	NA	100	NA
T9_FSI_Morden			NA	0	100	100	28.5714	NA	NA	0	100	100	NA	NA	NA	100	100	100	100	100	100	100	NA	NA	100	NA	94.2029	100	NA	100	0	0	NA	90.1639	100	0	100	100	5.55556	NA	71.6418	NA	100	75.8065	100	32.5	100	100	100
T9_FSI_Swift			NA	NA	100	100	0	NA	NA	0	100	100	NA	NA	100	100	90.6977	100	100	100	66.6667	100	NA	NA	47.9167	100	94.2308	100	NA	100	NA	0	NA	78.8889	100	NA	100	89.2473	NA	0	100	NA	100	0	95.8763	2.89855	100	100	100
T9_FSI_Pooled			NA	0	100	100	11.1111	NA	NA	0	100	100	NA	NA	100	100	95.1807	100	100	100	84.0426	100	NA	NA	67.5325	100	93.4426	100	NA	100	0	0	NA	82.8947	100	NA	100	93.5065	3.125	0	86.4865	NA	100	40.678	97.8495	14.5455	100	100	100
T39_FSI_Morden			85.7143	100	100	80	NA	NA	NA	NA	92.5926	91.6667	NA	NA	90.2439	100	100	100	100	100	100	88	NA	NA	100	NA	100	100	NA	100	NA	28.5714	NA	85	100	NA	96.2963	100	0	0	100	NA	100	17.8571	100	25	100	100	100
T39_FSI_Swift			NA	0	100	76.4706	NA	NA	NA	NA	97.5309	92.7711	NA	NA	74.4681	100	100	100	100	100	100	93.9394	NA	NA	100	84.1463	97.4026	97.4026	NA	77.9221	NA	0	NA	75.9036	93.9759	0	100	100	NA	NA	95.3488	NA	100	0	100	0	97.4026	100	51.0638
T39_FSI_Pooled			NA	39.2857	100	77.6471	NA	NA	NA	NA	95.5882	92.5926	NA	NA	79.4118	100	100	100	100	100	100	91.3043	NA	NA	100	84	98.0769	98.7179	NA	85.2459	NA	12.8205	NA	76.9231	94.7368	NA	97.6744	100	0	NA	97.3684	NA	100	9.375	100	15.9091	98.7179	100	73.2558
[truncated: 116 more columns]
